# Supplementary material for: Metabolic modeling predicts unique drug targets in Borrelia burgdorferi
Source: mSystems. 2023 Oct 19;8(6):e00835-23. doi: 10.1128/msystems.00835-23 (PMC10734484; doi:10.1128/msystems.00835-23)
Supplement: File S4 — Metabolic model in Excel format. [file msystems.00835-23-s0004.xlsx]

## Sheet: RXNS
#	ID	NAME	EQUATION	EC-NUMBER	GENE ASSOCIATION	LOWER BOUND	UPPER BOUND	OBJECTIVE	COMPARTMENT	From KEGG	From Metacyc	From HMM	Manually Curated	NOTE	REFERENCE	MIRIAM	SUBSYSTEM	REPLACEMENT ID	CONFIDENCE SCORE
	PPGPP_D	guanosine-3',5'-bis(diphosphate) 3'-diphosphatase	ppGpp[c] + H2O[c] => GDP[c] + diphosphate[c]	ec-code/3.1.7.2	BB_0198	0	1000				X					rhea/14254;kegg.reaction/R00336
	PPGGPP_D	guanosine 3'-diphosphate 5'-triphosphate 3'-diphosphatase	pppGpp[c] + H2O[c] => GTP[c] + diphosphate[c]	ec-code/3.1.7.2	BB_0198	0	1000				X					rhea/33056
	PPGPP_S	GDP diphosphokinase;GDP pyrophosphokinase	ATP[c] + GDP[c] => AMP[c] + ppGpp[c] + H+[c]	ec-code/2.7.6.5	BB_0198	0	1000				X					rhea/28099
	GTP_PPK	GTP pyrophosphokinase	ATP[c] + GTP[c] => AMP[c] + pppGpp[c] + H+[c]	ec-code/2.7.6.5	BB_0198	0	1000					X				rhea/22089;kegg.reaction/R00429
	CDIGMP_PDE	c-di-GMP phosphodiesterase;cyclic di-GMP phosphodiesterase	cyclic di-3',5'-guanylate[c] + H2O[c] => diguanylate[c] + H+[c]	ec-code/3.1.4.52	BB_0363	0	1000				X					rhea/24903;kegg.reaction/R08991
	DIGUAN_C	diguanylate cyclase	2 GTP[c] => cyclic di-3',5'-guanylate[c] + 2 diphosphate[c]	ec-code/2.7.7.65	BB_0419	0	1000					X				kegg.reaction/R08057
	DALADALA_LIGASE	D-alanine-D-alanine ligase;D-alaninemdashD-alanine ligase;D-alanine--D-alanine ligase;D-alanine:D-alanine ligase	ATP[c] + 2 D-alanine[c] => ADP[c] + D-alanyl-D-alanine[c] + H+[c] + phosphate[c]	ec-code/6.3.2.4	BB_0200	0	1000			X	X	X				rhea/11224;kegg.reaction/R01150
	CTP_S	CTP synthetase;CTP synthase	ATP[c] + L-glutamine[c] + UTP[c] + H2O[c] => ADP[c] + CTP[c] + L-glutamate[c] + 2 H+[c] + phosphate[c]	ec-code/6.3.4.2	BB_0575	0	1000			X	X	X				rhea/26427;kegg.reaction/R00573
	ARG_D	arginine deiminase	L-arginine[c] + H2O[c] <=> ammonium[c] + L-citrulline[c]	ec-code/3.5.3.6	BB_0841	-1000	1000			X	X	X				rhea/19600;kegg.reaction/R00552
	SER_R	serine racemase	L-serine[c] <=> D-serine[c]	ec-code/5.1.1.18	BB_0160	-1000	1000				X					rhea/10981;kegg.reaction/R00589
	ALA_R	alanine racemase	L-alanine[c] <=> D-alanine[c]	ec-code/5.1.1.1	BB_0160	-1000	1000			X	X	X				rhea/20252;kegg.reaction/R00401
	SAH_N	S-adenosylhomocysteine nucleosidase	S-adenosylhomocysteine[c] + H2O[c] => adenine[c] + S-ribosyl-L-homocysteine[c]	ec-code/3.2.2.9	BB_0375 or BB_0588 or BB_I06	0	1000			X	X	X				rhea/17806;kegg.reaction/R00194
	PPCYS_S	phosphopantothenoylcysteine synthetase	(R)-4'-phosphopantothenate[c] + CTP[c] + L-cysteine[c] => CMP[c] + diphosphate[c] + H+[c] + (R)-4'-phosphopantothenoyl-L-cysteine[c]	ec-code/6.3.2.5	BB_0812	0	1000			X	X	X				rhea/25157;kegg.reaction/R04231
	PYDX_P	pyridoxal 5'-phosphate phosphatase;pyridoxal phosphatase;pyridoxal phosphate phosphatase	pyridoxal 5'-phosphate[c] + H2O[c] => pyridoxal[c] + phosphate[c]	ec-code/3.1.3.74	BB_0421	0	1000				X					rhea/20534;kegg.reaction/R00173
	NADPH_SR	NAD(P)H sulfur oxidoreductase	sulfur[c] + NADPH[c] + H+[c] => hydrogen sulfide[c] + NADP+[c]	ec-code/1.8.1.18	BB_0728	0	1000				X					rhea/36597
	CYS_DS	cysteine desulfurtrase;cysteine desulfurase;L-cysteine desulfurase	L-cysteine[c] => L-alanine[c] + sulfur[c]	ec-code/2.8.1.7	BB_0084	0	1000			X	X	X				rhea/43893
	G3P_DHQ	glycerol-3-phosphate dehydrogenase	ubiquinone[c] + sn-glycerol 3-phosphate[c] => glycerone phosphate[c] + ubiquinol[c]	ec-code/1.1.5.3	BB_0377	0	1000				X					rhea/18978
	SRHC_L	S-ribosylhomocysteine lyase	S-ribosyl-L-homocysteine[c] => autoinducer 2[c] + L-homocysteine[c]	ec-code/4.4.1.21	BB_0377	0	1000			X	X	X				rhea/17754;kegg.reaction/R01291
	SOD	superoxide dismutase	2 H+[c] + 2 superoxide[c] => hydrogen peroxide[c] + oxygen[c]	ec-code/1.15.1.1	BB_0153	0	1000				X					rhea/20697;kegg.reaction/R00275
	PPANT_DC	phosphopantothenoylcysteine decarboxylase;4'-phosphopantothenoylcysteine decarboxylase	H+[c] + (R)-4'-phosphopantothenoyl-L-cysteine[c] => CO2[c] + 4'-phosphopantetheine[c]	ec-code/4.1.1.36	BB_0812	0	1000			X	X	X				rhea/16794;kegg.reaction/R03269
	DISAC_L	1,4-alpha-D-Glucan:orthophosphate alpha-D-glucosyltransferase	phosphate[c] + trehalose-6-phosphate[c] => alpha-D-glucose 6-phosphate[c] + beta-D-glucose 6-phosphate[c]	ec-code/2.4.1.1	BB_0166	0	1000			X		X		this was annotated as starch + PP <=> amylose + Pglucose. Changed it to trehalose per Hoon-Hanks et al 2012 (10.1111/j.1574-695X.2012.00996.x) but i imagine has activity on other disaccharides as well.		kegg.reaction/R02111;kegg.pathway/rn00500;kegg.module/M00855;kegg.orthology/K00705
	ORN_CT	L-ornithine carbamoyltransferase;ornithine carbamoyltransferase, catabolic	carbamoyl phosphate[c] + L-ornithine[c] <=> L-citrulline[c] + H+[c] + phosphate[c]	ec-code/2.1.3.3	BB_0842	-1000	1000			X	X	X				rhea/19516;kegg.reaction/R01398
	META_T	methionine adenosyltransferase;S-adenosylmethionine synthetase;S-adenosylmethionine synthase	ATP[c] + L-methionine[c] + H2O[c] => diphosphate[c] + phosphate[c] + S-adenosylmethionine[c]	ec-code/2.5.1.6	BB_0376	0	1000			X	X	X				rhea/21081;kegg.reaction/R00177
	NAD_K	NAD kinase;NAD(+) kinase	ATP[c] + NAD+[c] => ADP[c] + NADP+[c] + H+[c]	ec-code/2.7.1.23	BB_0311	0	1000			X	X	X				rhea/18630;kegg.reaction/R00104
	NMN_AT	nicotinamide mononucleotide adenylyltransferase;NMN adenylyltransferase	ATP[c] + nicotinamide mononucleide[c] + H+[c] => NAD+[c] + diphosphate[c]	ec-code/2.7.7.1	BB_0782	0	1000			X		X				rhea/21361;kegg.reaction/R00137
	APP_P	3'(2'),5'-bisphosphate nucleotidase	adenosine 3',5'-bisphosphate[c] + H2O[c] => AMP[c] + phosphate[c]	ec-code/3.1.3.7	BB_0619	0	1000			X		X				rhea/10041;kegg.reaction/R00188
	NICT_RT	nicotinate phosphoribosyltransferase;nicotinate phosphoribosyl transferase	ATP[c] + nicotinate[c] + 5'-phospho-alpha-D-ribose 1-diphosphate[c] + H2O[c] => ADP[c] + beta-nicotinate D-ribonucleotide[c] + diphosphate[c] + phosphate[c]	ec-code/6.3.4.21	BB_0635	0	1000			X		X				rhea/13393;kegg.reaction/R01724
	NICT_AT	nicotinate mononucleotide adenylyltransferase;nicotinate-mononucleotide adenylyltransferase;nicotinamide mononucleotide adenylyltransferase;nicotinate nucleotide adenylyltransferase	ATP[c] + beta-nicotinate D-ribonucleotide[c] + H+[c] => nicotinate adenine dinucleotide[c] + diphosphate[c]	ec-code/2.7.7.18	BB_0782	0	1000			X		X				rhea/22861;kegg.reaction/R03005
	NAD_S	nicotinate adenine dinucleotide-dependent NAD synthase	ATP[c] + nicotinate adenine dinucleotide[c] + ammonium[c] <=> NAD+[c] + diphosphate[c] + AMP[c] + H+[c]	ec-code/6.3.1.5	BB_0522	-1000	1000					X		This gene is frameshifted in the sequenced B31, but present intact in a lot of other B. burgdorferis.		rhea/21189;kegg.reaction/R00189
	PPANT_AT	4'-phosphopantetheine adenylyltransferase;pantetheine-phosphate adenylyltransferase;4'-phosphopantotheine adenylyltransferase	ATP[c] + 4'-phosphopantetheine[c] + H+[c] => 3'-dephospho-CoA[c] + diphosphate[c]	ec-code/2.7.7.3	BB_0702	0	1000			X		X				rhea/19802;kegg.reaction/R03035
	PGLUT_DH	6-phosphogluconate dehydrogenase;NAD+-dependent 6-phosphogluconate dehydrogenase	D-gluconate 6-phosphate[c] + NAD+[c] => CO2[c] + NADH[c] + alpha-D-ribulose 5-phosphate[c]	ec-code/1.1.1.343	BB_0561	0	1000			X		X				rhea/33024
	COA_K	dephospho-CoA kinase	ATP[c] + 3'-dephospho-CoA[c] => ADP[c] + CoA[c] + H+[c]	ec-code/2.7.1.24	BB_0547	0	1000			X						rhea/18246;kegg.reaction/R00130
	PYDX_K	pyridoxal kinase	ATP[c] + pyridoxal[c] => ADP[c] + H+[c] + pyridoxal 5'-phosphate[c]	ec-code/2.7.1.35	BB_0768	0	1000			X						rhea/10225;kegg.reaction/R00174
	GLU_R	glutamate racemase	L-glutamate[c] <=> D-glutamate[c]	ec-code/5.1.1.3	BB_0100	-1000	1000			X						rhea/12816;kegg.reaction/R00260
	NICN_A	nicotinamidase;nicotinamide amidase	nicotinamide[c] + H2O[c] => ammonium[c] + nicotinate[c]	ec-code/3.5.1.19	BB_E22	0	1000			X						rhea/14546;kegg.reaction/R01268
	PANT_K	pantetheine kinase	ATP[c] + pantetheine[c] <=> ADP[c] + 4'-phosphopantetheine[c] + H+[c]	ec-code/2.7.1.34	BB_0527	-1000	1000			X						rhea/22472;kegg.reaction/R02971
	PANN_K	pantothenate kinase	ATP[c] + (R)-pantothenate[c] => (R)-4'-phosphopantothenate[c] + ADP[c] + H+[c]	ec-code/2.7.1.33	BB_0527	0	1000			X						rhea/16374;kegg.reaction/R03018
	UTP_AT	UTP:ammonia ligase (ADP-forming)	ATP[c] + ammonium[c] + UTP[c] <=> ADP[c] + CTP[c] + phosphate[c] + 2 H+[c]	ec-code/6.3.4.2	BB_0575	-1000	1000			X		X				kegg.reaction/R00571;kegg.pathway/rn00240;kegg.module/M00052;kegg.orthology/K01937;rhea/16600
	NAD_ORA	ammonia:NAD+ oxidoreductase	ammonium[c] + 2 H2O[c] + 3 NAD+[c] <=> 5 H+[c] + 3 NADH[c] + nitrite[c]	ec-code/1.7.1.4;ec-code/1.7.1.15	BB_0728	-1000	1000					X				kegg.reaction/R00787;kegg.pathway/rn00910;kegg.module/M00530;kegg.orthology/K00362;rhea/24631
	NADP_ORSE	hydrogen selenide:NADP+ oxidoreductase	3 H2O[c] + hydrogen selenide[c] + 3 NADP+[c] => 5 H+[c] + 3 NADPH[c] + selenite[c]	ec-code/1.8.1.9	BB_0515	0	1000			X		X				kegg.reaction/R03596;kegg.pathway/rn00450;kegg.orthology/K00384
	RIBPP_C	5-phospho-alpha-D-ribose 1,2-cyclic phosphate 2-phosphohydrolase (alpha-D-ribose 1,5-bisphosphate-forming)	H2O[c] + alpha-D-Ribose 1,2-cyclic phosphate 5-phosphate[c] <=> alpha-D-ribose 1,5-bisphosphate[c] + H+[c]	ec-code/3.1.4.55	BB_0533	-1000	1000			X		X				kegg.reaction/R10205;kegg.pathway/rn00440;kegg.orthology/K06167
	THRCA_S	threonylcarbamoyl-AMP synthase	ATP[c] + hydrogencarbonate[c] + L-threonine[c] <=> (L-threonylcarbamoyl)adenylate[c] + diphosphate[c] + H2O[c]	ec-code/2.7.7.87	BB_0734 or BB_T06 or BB_U11	-1000	1000			X		X				kegg.reaction/R10463;rhea/36410
	METTHF_DH	NADP-dependent methylene tetrahydrofolate dehydrogenase;NADP+-dependent methylenetetrahydrofolate dehydrogenase;NADP-dependent methylenetetrahydrofolate dehydrogenase;5,10-methylenetetrahydrofolate:NADP+ oxidoreductase	methylene-THF[c] + NADP+[c] <=> methenyl-THF[c] + NADPH[c]	ec-code/1.5.1.5	BB_0026	-1000	1000			X	X	X				rhea/22815;kegg.reaction/R01220
	MENTHF_CH	methenyl tetrahydrofolate cyclohydrolase;methenyltetrahydrofolate cyclohydrolase;5,10-methenyltetrahydrofolate 5-hydrolase (decyclizing);5,10-methenyl-tetrahydropteroyl-[gamma-Glu] 5-hydrolase (decyclizing)	methenyl-THF[c] + H2O[c] <=> formyl-THF[c] + H+[c]	ec-code/3.5.4.9	BB_0026	-1000	1000			X	X	X				rhea/23703;kegg.reaction/R01655
	THYM_S	thymidylate synthase	dUMP[c] + methylene-THF[c] + NADPH[c] + H+[c] <=> NADP+[c] + THF[c] + dTMP[c]	ec-code/2.1.1.148	BB_A76	-1000	1000				X	X				rhea/29044;kegg.reaction/R06613
	SER_HMT	serine hydroxymethyltransferase;5,10-methylenetetrahydrofolate:glycine hydroxymethyltransferase	L-serine[c] + THF[c] <=> glycine[c] + methylene-THF[c] + H2O[c]	ec-code/2.1.2.1	BB_0601	-1000	1000			X	X	X				rhea/15484;kegg.reaction/R00945
	COA_AT	pyruvate:NAD+ 2-oxidoreductase (CoA-acetylating);	NAD+[c] + CoA[c] + pyruvate[c] <=> NADH[c] + CO2[c] + acetyl-CoA[c]	ec-code/1.2.1.104	BB_0728	-1000	1000					X		this gene was given a lot of reactions by the HMM. This seems most reasonable, and closest to the genbank annotation of a CoA-disulfide reductase, but kegg doesn't call it.		kegg.reaction/R00209;kegg.module/M00307;kegg.orthology/K00382;rhea/28045
	AMP_C	ATP diphosphate-lyase (cyclizing; 3',5'-cyclic-AMP-forming)	ATP[c] <=> diphosphate[c] + 3',5'-cyclic AMP[c]	ec-code/4.6.1.1	BB_0723	-1000	1000			X						kegg.reaction/R00089;kegg.pathway/rn00230;kegg.orthology/K01768;kegg.orthology/K05851;kegg.orthology/K05873;kegg.orthology/K08041;kegg.orthology/K08042;kegg.orthology/K08043;kegg.orthology/K08044;kegg.orthology/K08045;kegg.orthology/K08046;kegg.orthology/K08047;kegg.orthology/K08048;kegg.orthology/K08049;kegg.orthology/K11029;kegg.orthology/K11265;kegg.orthology/K22944;rhea/15392	Purine metabolism
	GMP_C	GTP diphosphate-lyase (cyclizing; 3',5'-cyclic-GMP-forming)	GTP[c] <=> diphosphate[c] + 3',5'-cyclic GMP[c]	ec-code/4.6.1.1;ec-code/4.6.1.2	BB_0723	-1000	1000			X						kegg.reaction/R00434;kegg.pathway/rn00230;kegg.orthology/K01768;kegg.orthology/K01769;kegg.orthology/K05851;kegg.orthology/K05873;kegg.orthology/K08041;kegg.orthology/K08042;kegg.orthology/K08043;kegg.orthology/K08044;kegg.orthology/K08045;kegg.orthology/K08046;kegg.orthology/K08047;kegg.orthology/K08048;kegg.orthology/K08049;kegg.orthology/K11029;kegg.orthology/K11265;kegg.orthology/K12318;kegg.…	Purine metabolism
	GTPASE	various GTPases	GTP[c] + H2O[c] => GDP[c] + H+[c] + phosphate[c]	ec-code/3.6.5.1	BB_0088	0	1000				X			many genes carry out this function, obviously		rhea/19670;kegg.reaction/R00335
	ATPASE	various ATPases	ATP[c] + H2O[c] => ADP[c] + H+[c] + phosphate[c]	ec-code/3.6.1.15	BB_0235	0	1000				X			many genes carry out this function, obviously		kegg.reaction/R00086;kegg.reaction/R00086;kegg.reaction/R00086;kegg.reaction/R00086;kegg.reaction/R00086;kegg.reaction/R00086;kegg.reaction/R00086;kegg.reaction/R00086;kegg.reaction/R00086;kegg.reaction/R00086;kegg.reaction/R00086;kegg.reaction/R00086;kegg.reaction/R00086;kegg.reaction/R00086;kegg.reaction/R00086;rhea/13065;rhea/13065
#	tRNA charging
	TRNA_ALA	alanine tRNA ligase	tRNA[c] + ATP[c] + L-alanine[c] => AMP[c] + ala-tRNA[c] + diphosphate[c]	ec-code/6.1.1.7	BB_0220	0	1000			X	X	X				rhea/12541;kegg.reaction/R03038
	TRNA_ARG	arginine tRNA ligase	L-arginine[c] + tRNA[c] + ATP[c] => AMP[c] + arg-tRNA[c] + diphosphate[c]	ec-code/6.1.1.19	BB_0594	0	1000			X	X	X				rhea/20302;kegg.reaction/R03646
	TRNA_ASN	asparagine tRNA ligase	L-asparagine[c] + tRNA[c] + ATP[c] => AMP[c] + asn-tRNA[c] + diphosphate[c]	ec-code/6.1.1.22	BB_0101	0	1000			X	X	X				rhea/11181;kegg.reaction/R03648
	TRNA_ASP	aspartate tRNA ligase	ATP[c] + L-aspartate[c] + tRNA[c] => AMP[c] + asp-tRNA[c] + diphosphate[c]	ec-code/6.1.1.12	BB_0446	0	1000			X	X	X				rhea/19650;kegg.reaction/R05577
	TRNA_CYS	cysteine tRNA ligase	ATP[c] + L-cysteine[c] + tRNA[c] => AMP[c] + cys-tRNA[c] + diphosphate[c]	ec-code/6.1.1.16	BB_0599	0	1000			X	X	X				rhea/17774;kegg.reaction/R03650
	TRNA_GLU	glutamyl-tRNAGlu synthetase	ATP[c] + L-glutamate[c] + tRNA[c] => AMP[c] + glu-tRNA[c] + diphosphate[c]	ec-code/6.1.1.17	BB_0372	0	1000			X	X	X				rhea/23541;kegg.reaction/R05578
	TRNA_GLY	glycine tRNA ligase	ATP[c] + glycine[c] + tRNA[c] => AMP[c] + gly-tRNA[c] + diphosphate[c]	ec-code/6.1.1.14	BB_0371	0	1000			X		X				rhea/16014;kegg.reaction/R03654
	TRNA_HIS	histidine tRNA ligase	ATP[c] + L-histidine[c] + tRNA[c] => AMP[c] + his-tRNA[c] + diphosphate[c]	ec-code/6.1.1.21	BB_0135	0	1000			X		X				rhea/17314;kegg.reaction/R03655
	TRNA_ILE	isoleucine tRNA ligase	ATP[c] + L-isoleucine[c] + tRNA[c] => AMP[c] + ile-tRNA[c] + diphosphate[c]	ec-code/6.1.1.5	BB_0833	0	1000			X	X	X				rhea/11061;kegg.reaction/R03656
	TRNA_LEU	leucine tRNA ligase	ATP[c] + L-leucine[c] + tRNA[c] => AMP[c] + leu-tRNA[c] + diphosphate[c]	ec-code/6.1.1.4	BB_0251	0	1000			X	X	X				rhea/11689;kegg.reaction/R03657
	TRNA_LYS	lysine tRNA ligase	ATP[c] + L-lysine[c] + tRNA[c] => AMP[c] + lys-tRNA[c] + diphosphate[c]	ec-code/6.1.1.6	BB_0659	0	1000			X		X				rhea/20793;kegg.reaction/R03658
	TRNA_MET	methionine tRNA ligase	ATP[c] + tRNA[c] + L-methionine[c] => AMP[c] + met-tRNA[c] + diphosphate[c]	ec-code/6.1.1.10	BB_0587	0	1000			X	X	X				rhea/13484;kegg.reaction/R03659
	TRNA_PHE	phenylalanine tRNA ligase	ATP[c] + L-phenylalanine[c] + tRNA[c] => AMP[c] + phe-tRNA[c] + diphosphate[c]	ec-code/6.1.1.20	BB_0513 or BB_0514	0	1000			X		X				rhea/19414;kegg.reaction/R03660
	TRNA_PRO	proline tRNA ligase	ATP[c] + L-proline[c] + tRNA[c] => AMP[c] + pro-tRNA[c] + diphosphate[c]	ec-code/6.1.1.15	BB_0402	0	1000			X		X				rhea/14306;kegg.reaction/R03661
	TRNA_SER	seryl-tRNAser synthetase	ATP[c] + L-serine[c] + tRNA[c] => AMP[c] + ser-tRNA[c] + diphosphate[c]	ec-code/6.1.1.11	BB_0226	0	1000			X	X	X				rhea/12293;kegg.reaction/R03662
	TRNA_THR	threonine tRNA ligase	ATP[c] + L-threonine[c] + tRNA[c] => AMP[c] + thr-tRNA[c] + diphosphate[c]	ec-code/6.1.1.3	BB_0720	0	1000			X	X	X				rhea/24625;kegg.reaction/R03663
	TRNA_TRP	tryptophan tRNA ligase	ATP[c] + L-tryptophan[c] + tRNA[c] => AMP[c] + trp-tRNA[c] + diphosphate[c]	ec-code/6.1.1.2	BB_0005	0	1000			X	X	X				rhea/24081;kegg.reaction/R03664
	TRNA_TYR	tyrosine tRNA ligase	ATP[c] + L-tyrosine[c] + tRNA[c] => AMP[c] + tyr-tRNA[c] + diphosphate[c]	ec-code/6.1.1.1	BB_0370	0	1000			X	X	X				rhea/10221;kegg.reaction/R02918
	TRNA_VAL	valine tRNA ligase	ATP[c] + L-valine[c] + tRNA[c] => AMP[c] + val-tRNA[c] + diphosphate[c]	ec-code/6.1.1.9	BB_0738	0	1000			X	X	X				rhea/10705;kegg.reaction/R03665
	TRNA_METFT	10-formyltetrahydrofolate:L-methionyl-tRNAfMet N-formyltransferase	formyl-THF[c] + met-tRNA[c] => fmet-tRNA[c] + H+[c] + THF[c]	ec-code/2.1.2.9	BB_0064	0	1000			X	X	X				rhea/24381;kegg.reaction/R03940
	TRNA_GLUAT	glutamyl-tRNAGln amidotransferase	ATP[c] + L-glutamine[c] + glu-tRNA[c] + H2O[c] => ADP[c] + gln-tRNA[c] + L-glutamate[c] + H+[c] + phosphate[c]	ec-code/6.3.5.7	BB_0341 or BB_0342	0	1000			X	X	X		there doesn't seem to be a glutaminyl tRNA ligase		rhea/17522;kegg.reaction/R03905
	TRNA_ASPAT	anspartyl-tRNA(Asn) amidotransferase;glutamyl-tRNAGln amidotransferase	ATP[c] + L-glutamine[c] + asp-tRNA[c] + H2O[c] => ADP[c] + asn-tRNA[c] + L-glutamate[c] + H+[c] + phosphate[c]	ec-code/6.3.5.6	BB_0341 or BB_0342 or BB_0343	0	1000			X		X				rhea/14514;kegg.reaction/R04212
#	glycolysis
	AGLUCP_I	alpha-D-Glucose 6-phosphate ketol-isomerase	alpha-D-glucose 6-phosphate[c] <=> beta-D-fructose 6-phosphate[c]	ec-code/5.3.1.9	BB_0730	-1000	1000			X	X	X				kegg.reaction/R02740;kegg.pathway/rn00010;kegg.pathway/rn00030;kegg.pathway/rn00520;kegg.module/M00001;kegg.orthology/K01810
	BGLUCP_I	beta-D-Glucose 6-phosphate ketol-isomerase	beta-D-glucose 6-phosphate[c] <=> beta-D-fructose 6-phosphate[c]	ec-code/5.3.1.9	BB_0730	-1000	1000			X	X	X				kegg.reaction/R03321;kegg.pathway/rn00010;kegg.orthology/K01810
	FE6P_K	ATP:D-fructose-6-phosphate 1-phosphotransferase	ATP[c] + beta-D-fructose 6-phosphate[c] <=> ADP[c] + beta-D-fructose 1,6-bisphosphate[c] + H+[c]	ec-code/2.7.1.11	BB_0727	-1000	1000			X		X				kegg.reaction/R04779;kegg.pathway/rn00010;kegg.pathway/rn00030;kegg.pathway/rn00051;kegg.module/M00001;kegg.orthology/K00850;kegg.orthology/K16370
	FPP_L	beta-D-fructose-1,6-bisphosphate D-glyceraldehyde-3-phosphate-lyase (glycerone-phosphate-forming)	beta-D-fructose 1,6-bisphosphate[c] <=> D-glyceraldehyde 3-phosphate[c] + glycerone phosphate[c]	ec-code/4.1.2.13	BB_0445	-1000	1000			X	X	X				kegg.reaction/R01070;kegg.pathway/rn00010;kegg.pathway/rn00030;kegg.pathway/rn00051;kegg.module/M00001;kegg.orthology/K01624
	TRIS_I	triose phosphate isomerase;D-glyceraldehyde-3-phosphate aldose-ketose-isomerase;triosephosphate isomerase;triose-phosphate isomerase	D-glyceraldehyde 3-phosphate[c] <=> glycerone phosphate[c]	ec-code/5.3.1.1	BB_0055 or BB_0056	-1000	1000			X	X	X				rhea/18588;kegg.reaction/R01015
	GAP_DH	glyceraldehyde-3-phosphate dehydrogenase;NAD-dependent glyceraldehyde-3-phosphate dehydrogenase;NAD+-dependent glyceraldehyde-3-phosphate dehydrogenase;glyceraldehyde 3-phosphate dehydrogenase	D-glyceraldehyde 3-phosphate[c] + NAD+[c] + phosphate[c] <=> 3-phospho-D-glyceroyl-phosphate[c] + NADH[c] + H+[c]	ec-code/1.2.1.12	BB_0057	-1000	1000			X	X	X				rhea/10303;kegg.reaction/R01061
	PGLYC_K	phosphoglycerate kinase;3-phosphoglycerate kinase	ATP[c] + 3-phospho-D-glycerate[c] <=> ADP[c] + 3-phospho-D-glyceroyl-phosphate[c]	ec-code/2.7.2.3	BB_0055 or BB_0056	-1000	1000			X	X	X				rhea/14804;kegg.reaction/R01512
	PGLYC_M	2,3-bisphosphoglycerate-independent phosphoglycerate mutase;2,3-bisphosphoglycerate-dependent phosphoglycerate mutase;cofactor-independent phosphoglycerate mutase	2-phospho-D-glycerate[c] <=> 3-phospho-D-glycerate[c]	ec-code/5.4.2.12	BB_0658	-1000	1000			X		X				rhea/15904;kegg.reaction/R01518
	ENO	enolase;phosphoglycerate enolase;phosphopyruvate hydratase	2-phospho-D-glycerate[c] <=> phosphoenolpyruvate[c] + H2O[c]	ec-code/4.2.1.11	BB_0337	-1000	1000			X	X	X				rhea/10167;kegg.reaction/R00658
	PYR_K	atp-forming phosphoenolpyruvate phosphatase	ADP[c] + phosphoenolpyruvate[c] + H+[c] => ATP[c] + pyruvate[c]	ec-code/2.7.1.40	BB_0348	0	1000			X	X	X				rhea/18157;kegg.reaction/R00200
	LAC_DH	L-lactate dehydrogenase	L-lactate[c] + NAD+[c] <=> NADH[c] + H+[c] + pyruvate[c]	ec-code/1.1.1.27	BB_0087	-1000	1000			X	X	X				rhea/23447;kegg.reaction/R00703
#	carbon
	F1P_K	1-phosphofructokinase	ATP[c] + beta-D-fructose 1-phosphate[c] => ADP[c] + beta-D-fructose 1,6-bisphosphate[c] + H+[c]	ec-code/2.7.1.56	BB_0630	0	1000			X		X				rhea/14214;kegg.reaction/R02071
	F6P_K	diphosphate:fructose-6-phosphate 1-phosphotransferase;diphosphatemdashfructose-6-phosphate 1-phosphotransferase	beta-D-fructose 6-phosphate[c] + diphosphate[c] <=> beta-D-fructose 1,6-bisphosphate[c] + phosphate[c] + H+[c]	ec-code/2.7.1.90	BB_0020	-1000	1000			X	X	X				rhea/13616;kegg.reaction/R00764
	G3P_DH	glycerol-3-phosphate dehydrogenase;glycerol-3-phosphate dehydrogenase (NAD-dependent);glycerol 3-phosphate dehydrogenase	glycerone phosphate[c] + NADH[c] + H+[c] <=> sn-glycerol 3-phosphate[c] + NAD+[c]	ec-code/1.1.1.8	BB_0368	-1000	1000			X		X				kegg.reaction/R00842
	GLYR_K	glycerol kinase	ATP[c] + glycerol[c] <=> ADP[c] + sn-glycerol 3-phosphate[c] + H+[c]	ec-code/2.7.1.30	BB_0241	-1000	1000			X	X	X				rhea/21647;kegg.reaction/R00847
	GLYRP_DH	glycerol-3-phosphate dehydrogenase	glycerone phosphate[c] + NADPH[c] + H+[c] => sn-glycerol 3-phosphate[c] + NADP+[c]	ec-code/1.1.1.94	BB_0368	0	1000			X	X	X				rhea/11094;kegg.reaction/R00844;kegg.reaction/R05680
	G3P_OR	sn-Glycerol-3-phosphate:(acceptor) 2-oxidoreductase	sn-glycerol 3-phosphate[c] + FAD[c] <=> glycerone phosphate[c] + FADH[c]	ec-code/1.1.5.3	BB_0243	-1000	1000			X		X				kegg.reaction/R00848;kegg.pathway/rn00564;kegg.orthology/K00111;rhea/31286
	GLUN6P_DA	glucosamine 6-phosphate isomerase;glucosamine-6-phosphate deaminase	D-glucosamine-6-P[c] + H2O[c] => ammonium[c] + beta-D-fructose 6-phosphate[c]	ec-code/3.5.99.6	BB_0152	0	1000			X	X	X				rhea/12175;kegg.reaction/R00765
	BGLUC_UT	UTP-glucose-1-phosphate uridylyltransferase;UTP--glucose-1-phosphate uridylyltransferase;UDP-glucose pyrophosphorylase;UTPmdashglucose-1-phosphate uridylyltransferase;UTP:glucose-1-phosphate uridylyltransferase;UDP-galactose/glucose pyrophosphorylase;UDP-D-glucose pyrophosphorylase	beta-D-glucose 1-phosphate[c] + H+[c] + UTP[c] <=> UDP-glucose[c] + diphosphate[c]	ec-code/2.7.7.64	BB_0207	-1000	1000				X					rhea/19892;kegg.reaction/R00289
	AGLUC_UT	UTP-glucose-1-phosphate uridylyltransferase;UTP--glucose-1-phosphate uridylyltransferase;UDP-glucose pyrophosphorylase;UTPmdashglucose-1-phosphate uridylyltransferase;UTP:glucose-1-phosphate uridylyltransferase;UDP-galactose/glucose pyrophosphorylase;UDP-D-glucose pyrophosphorylase	alpha-D-glucose 1-phosphate[c] + H+[c] + UTP[c] <=> UDP-glucose[c] + diphosphate[c]	ec-code/2.7.7.64	BB_0207	-1000	1000				X					rhea/19892;kegg.reaction/R00289
	AGLUC6P_DH1	glucose-6-phosphate dehydrogenase;glucose-6-phosphate 1-dehydrogenase;NADP+-dependent glucose-6-phosphate dehydrogenase	alpha-D-glucose 6-phosphate[c] + NADP+[c] <=> 6-phospho D-glucono-1,5-lactone[c] + NADPH[c] + H+[c]	ec-code/1.1.1.49	BB_0636	-1000	1000			X	X	X				rhea/15842;kegg.reaction/R02736
	BGLUC6P_DH1	glucose-6-phosphate dehydrogenase;glucose-6-phosphate 1-dehydrogenase;NADP+-dependent glucose-6-phosphate dehydrogenase	beta-D-glucose 6-phosphate[c] + NADP+[c] <=> 6-phospho D-glucono-1,5-lactone[c] + NADPH[c] + H+[c]	ec-code/1.1.1.49	BB_0636	-1000	1000			X	X	X				rhea/15842;kegg.reaction/R02736
	AGLUC6P_DH2	beta-D-glucose-6-phosphate:NAD+ 1-oxidoreductase	NAD+[c] + alpha-D-glucose 6-phosphate[c] <=> 6-phospho D-glucono-1,5-lactone[c] + H+[c] + NADH[c]	ec-code/1.1.1.363;ec-code/1.1.1.388	BB_0636	-1000	1000			X		X				kegg.reaction/R10907;kegg.pathway/rn00030;kegg.module/M00004;kegg.orthology/K00036
	BGLUC6P_DH2	beta-D-glucose-6-phosphate:NAD+ 1-oxidoreductase	NAD+[c] + beta-D-glucose 6-phosphate[c] <=> 6-phospho D-glucono-1,5-lactone[c] + H+[c] + NADH[c]	ec-code/1.1.1.363;ec-code/1.1.1.388	BB_0636	-1000	1000			X		X				kegg.reaction/R10907;kegg.pathway/rn00030;kegg.module/M00004;kegg.orthology/K00036
	AC_K	acetate kinase	acetate[c] + ATP[c] <=> acetyl phosphate[c] + ADP[c]	ec-code/2.7.2.1	BB_0622	-1000	1000			X	X	X				rhea/11355;kegg.reaction/R00315;kegg.reaction/R00315
	GLYOX_S	methylglyoxal synthase	glycerone phosphate[c] => methylglyoxal[c] + phosphate[c]	ec-code/4.2.3.3	BB_0364	0	1000			X	X	X				rhea/17938;kegg.reaction/R01016
	GLYOX_R	methylglyoxal reductase	methylglyoxal[c] + NADH[c] + H+[c] => acetol[c] + NAD+[c]	ec-code/1.1.1.21	BB_0528	0	1000					X		this doesn't feel like the right prediction, but it's the only one that came out.		rhea/35618;kegg.reaction/R10718
	PGLUCT_DH	6-phosphogluconate dehydrogenase, decarboxylating;6-phosphogluconate dehydrogenase (decarboxylating)	D-gluconate 6-phosphate[c] + NADP+[c] => CO2[c] + NADPH[c] + alpha-D-ribulose 5-phosphate[c]	ec-code/1.1.1.44	BB_0561	0	1000				X	X				rhea/10117;kegg.reaction/R01528
	PGLO_P	phosphoglycolate phosphatase;2-phosphoglycerate phosphatase	2-phosphoglycolate[c] + H2O[c] => glycolate[c] + phosphate[c]	ec-code/3.1.3.18	BB_0676	0	1000			X						rhea/14370;kegg.reaction/R01334
	UGLUC_E	UDP-glucuronate 4-epimerase;UDP-D-glucuronic acid 4-epimerase	UDP-glucose[c] <=> UDP-galactose[c]	ec-code/5.1.3.6	BB_0444	-1000	1000				X	X				rhea/11407;kegg.reaction/R01385
	R5P_K	ribose-phosphate pyrophosphokinase;ribose-phosphate diphosphokinase	ATP[c] + alpha-D-ribose 5-phosphate[c] <=> AMP[c] + H+[c] + 5'-phospho-alpha-D-ribose 1-diphosphate[c]	ec-code/2.7.6.1	BB_0544	-1000	1000			X	X	X				rhea/15612;kegg.reaction/R01049
	R5P_I	ribose-5-phosphate isomerase;ribose-5-phosphate isomerase A;ribose 5-phosphate isomerase	alpha-D-ribose 5-phosphate[c] <=> alpha-D-ribulose 5-phosphate[c]	ec-code/5.3.1.6	BB_0657	-1000	1000			X		X				rhea/14660;kegg.reaction/R01056
	R51P_PM	phosphodeoxyribomutase;alpha-D-ribose 1,5-phosphomutase	alpha-D-ribose 1-phosphate[c] <=> alpha-D-ribose 5-phosphate[c]	ec-code/5.4.2.7	BB_0835	-1000	1000					X				rhea/18796;kegg.reaction/R01057
	PGLUC_E	D-glucose 6-phosphate 1-epimerase	alpha-D-glucose 6-phosphate[c] <=> beta-D-glucose 6-phosphate[c]	ec-code/5.1.3.15	BB_0730	-1000	1000			X		X				rhea/16252;kegg.reaction/R02739
	PINOS_P	inositol-1-phosphate monophosphatase;myo-inositol 1-phosphate monophosphatase;inositol-1(or 4)-monophosphatase;myo-inositol-1-phosphate monophosphatase;inositol-phosphate phosphatase	myo-inositol phosphate[c] + H2O[c] => myo-inositol[c] + phosphate[c]	ec-code/3.1.3.25	BB_0524	0	1000			X				no role for inositol anywhere else, so this feels unlikely.		rhea/27671;kegg.reaction/R01185
	F6P_I	D-mannose-6-phosphate aldose-ketose-isomerase	alpha-D-mannose 6-phosphate[c] <=> beta-D-fructose 6-phosphate[c]	ec-code/5.3.1.8	BB_0407	-1000	1000			X	X	X				kegg.reaction/R01819;kegg.pathway/rn00051;kegg.pathway/rn00520;kegg.module/M00114;kegg.orthology/K01809
	PGLASE	6-phosphogluconolactonase	6-phospho D-glucono-1,5-lactone[c] + H2O[c] => D-gluconate 6-phosphate[c] + H+[c]	ec-code/3.1.1.31	BB_0222	0	1000			X						rhea/12557;kegg.reaction/R02035
	PAGLUC_PM	alpha-D-glucose 1,6-phosphomutase	alpha-D-glucose 1-phosphate[c] <=> alpha-D-glucose 6-phosphate[c]	ec-code/5.4.2.2;ec-code/5.4.2.5	BB_0835	-1000	1000				X	X				kegg.reaction/R08639;kegg.pathway/rn00500;kegg.pathway/rn00521;kegg.module/M00855;kegg.orthology/K01835
	PBGLUC_PM	beta-D-glucose 1,6-phosphomutase	beta-D-glucose 1-phosphate[c] <=> beta-D-glucose 6-phosphate[c]	ec-code/5.4.2.2;ec-code/5.4.2.5	BB_0835	-1000	1000				X	X				kegg.reaction/R08639;kegg.pathway/rn00500;kegg.pathway/rn00521;kegg.module/M00855;kegg.orthology/K01835
	PMAN_PM	phosphomannomutase;phosphomannose mutase	alpha-D-mannose 1-phosphate[c] <=> alpha-D-mannose 6-phosphate[c]	ec-code/5.4.2.8	BB_0835	-1000	1000			X		X				rhea/11143;kegg.reaction/R01818
#	lipids
	COA_AYT	palmitate:CoA ligase (AMP-forming);palmitate-CoA ligase	ATP[c] + CoA[c] + palmitate[c] => AMP[c] + acyl-CoA[c] + diphosphate[c]	ec-code/6.2.1.3	BB_0137	0	1000			X		X				rhea/30754;kegg.reaction/R01280
	ACP_AYT	palmitate [acyl-carrier-protein] ligase	ACP[c] + ATP[c] + palmitate[c] => AMP[c] + diphosphate[c] + acyl-ACP[c]	ec-code/6.2.1.20	BB_0593	0	1000				X					rhea/45589;kegg.reaction/R01406
	GACP_AYT	glycerol 3-phosphate acyltransferase;acyl-acp:sn-glycerol-3-phosphate 1-O-acyltransferase	acyl-ACP[c] + sn-glycerol 3-phosphate[c] => ACP[c] + acyl-sn-glycerol-3P[c]	ec-code/2.3.1.15	BB_0327	0	1000			X						rhea/42301;kegg.reaction/R09380
	AYGACP_AYT	1-acylglycerol-3-phosphate acyltransferase;lysophosphatidate acyltransferase;acyl-[acp]:1-acyl-sn-glycerol-3-phosphate 2-O-acyltransferase;1-acyl-sn-gylcerol-3-phosphate acyl transferase	acyl-ACP[c] + acyl-sn-glycerol-3P[c] => ACP[c] + phosphatidic acid[c] + H+[c]	ec-code/2.3.1.51	BB_0037	0	1000			X						rhea/42297;kegg.reaction/R09381
	G3P_AYT	glycerol-3-phosphate-O-acyltransferase;acyl-CoA:sn-glycerol-3-phosphate 1-O-acyltransferase;glycerol-3-phosphate O-acyltransferase;glycerol-3-phosphate acyltransferase	acyl-CoA[c] + sn-glycerol 3-phosphate[c] => acyl-sn-glycerol-3P[c] + CoA[c]	ec-code/2.3.1.15	BB_0327	0	1000			X						rhea/15326;kegg.reaction/R00851
	AYGCOA_AYT	lysophosphatidate acyltransferase;acyl-CoA:1-acyl-sn-glycerol-3-phosphate 2-O-acyltransferase;1-acyl-sn-glycerol-3-phosphate acyltransferase gamma;1-acyl-sn-glycerol-3-phosphate acyltransferase epsilon;1-acyl-sn-glycerol-3-phosphate acyl transferase;1-acyl-sn-glycerol-3-phosphate acyltransferase delta;1-acyl-sn-glycerol-3-phosphate acyltransferase beta;1-acyl-sn-glycero-3-phosphate acyltransferase	acyl-CoA[c] + acyl-sn-glycerol-3P[c] => CoA[c] + phosphatidic acid[c] + H+[c]	ec-code/2.3.1.51	BB_0037	0	1000			X						rhea/19710;kegg.reaction/R02241
	CDPDAG_S	Phosphatidate cytidylyltransferase	CTP[c] + phosphatidic acid[c] => CDP-diacylglycerol[c] + diphosphate[c]	ec-code/2.7.7.41	BB_0119	0	1000						X	Necessary but not predicted. 0119 seem a good candidate, but not experimentally tested	https://doi.org/10.1111/j.1574-6968.2007.00728.x; https://doi.org/10.1099/mic.0.26752-0	rhea/16229;kegg.reaction/R01799
	PC_S	phosphatidylcholine synthase	CDP-diacylglycerol[c] + choline[c] => CMP[c] + phosphatidylcholine[c] + H+[c]	ec-code/2.7.8.24	BB_0249	0	1000			X	X	X				rhea/14598;kegg.reaction/R05794
	PG_S	CDP-diacylglycerol glycerol-3-phosphate 3-phosphatidyltransferase;phosphatidylglycerophosphate synthase;CDP-diacylglycerol--glycerol-3-phosphate 3-phosphatidyltransferase;phosphatidylglycerolphosphate synthase	CDP-diacylglycerol[c] + sn-glycerol 3-phosphate[c] => CMP[c] + phosphatidylglycerol[c] + H+[c]	ec-code/2.7.8.5	BB_0721	0	1000			X						rhea/12593;kegg.reaction/R01801
	DAG_GT	UDP-alpha-D-glucose:1,2-diacyl-sn-glycerol 3-alpha-D-glucosyltransferase	CDP-diacylglycerol[c] + UDP-galactose[c] <=> galactosyldiacylglycerol[c] + UDP[c] + CDP[c]	ec-code/2.4.1.337	BB_0454	-1000	1000				X	X	X	Predicted as glucose, but we know it's galactose. Literature isn't entirely clear whether a CDP is involved here or not; this reaction may happen with an unmodified DAG.	https://doi.org/10.1016/S0300-9084(01)01296-2, https://doi.org/10.1111/j.1574-6968.2007.00728.x	rhea/14945;kegg.reaction/R02691
	CHO_GT	cholesterol galactotransferase	cholesterol[c] + UDP-galactose[c] <=> galactosylcholesterol[c]	ec-code/2.4.1.173	BB_0572	-1000	1000						X		https://doi.org/10.1073/pnas.1232451100, https://doi.org/10.1111/j.1574-6968.2007.00728.x	rhea/22725;kegg.reaction/R02113
#	peptidoglycan
	GLCNAC_DA	N-acetylglucosamine-6-phosphate deacetylase	glcNacP[c] + H2O[c] <=> acetate[c] + D-glucosamine-6-P[c]	ec-code/3.5.1.25	BB_0151	0	1000			X	X	X				rhea/22937;kegg.reaction/R02059
	CHIBI_L	N-acetyl-beta-glucosaminidase	phosphochitobiose[c] + H2O[c] => glcNac[c] + glcNacP[c]	ec-code/3.2.1.52	BB_0620 or BB_0002	0	1000			X		X			doi.org/10.1128/JB.183.19.5544-5553.2001	kegg.reaction/R00022;rhea/30674
	GLCNAC_K	n-acetylglucosamine kinase	glcNac[c] + ATP[c] => glcNacP[c] + ADP[c] + H+[c]	ec-code/ 2.7.1.59	UK_01	0	1000						X	Unknown gene 01 is to avoid having dead-end glcNac, which seems unlikely in vivo. This might be BB_0524?
	GLCNAC_UT	N-acetylglucosamine uridyltransferase	glcNacP[c] + UTP[c] + H+[c] => UDP-glcNac[c] + diphosphate[c]	ec-code/2.7.7.23	UK_02	0	1000						X	Unknown gene 2 is is an essential reaction (ie. it's required for the known pathways of peptidoglycan synthesis) but isn't found by RAVEN , so this is the best solution i have. I think bb_0003 is a good candidate - it's a officially a noncoding pseudogene in B31 but present in other burgdorferis - a sequencing error?
	MANNAC_E	N-acetylmannosamine-6-phosphate 2-epimerase	N-acetyl-D-mannosamine 6-phosphate[c] <=> glcNacP[c]	ec-code/5.1.3.9	BB_0644	-1000	1000			X	X	X				rhea/25257;kegg.reaction/R02087
	MURA	UDP-N-acetylglucosamine 1-carboxyvinyltransferase;UDP-N-acetylglucosamine enolpyruvyl transferase	phosphoenolpyruvate[c] + UDP-glcNac[c] => phosphate[c] + UDP-glcNac-enolpyruvate[c]	ec-code/2.5.1.7	BB_0472	0	1000			X	X	X				rhea/18682;kegg.reaction/R00660
	MURB	UDP-N-acetylenolpyruvylglucosamine reductase;UDP-N-acetylenolpyruvoylglucosamine reductase	NADPH[c] + H+[c] + UDP-glcNac-enolpyruvate[c] => NADP+[c] + UDP-murNac[c]	ec-code/1.3.1.98	BB_0598	0	1000			X	X	X				rhea/12250;kegg.reaction/R03192
	MURC	UDP-N-acetylmuramatemdashL-alanine ligase;UDP-N-acetylmuramate--L-alanine ligase;UDP-N-acetylmuramoyl--L-alanine ligase	ATP[c] + L-alanine[c] + UDP-murNac[c] => ADP[c] + UDP-murNac-Lala[c] + H+[c] + phosphate[c]	ec-code/6.3.2.8	BB_0817	0	1000			X	X	X				rhea/23373;kegg.reaction/R03193
	MURD	UDP-N-acetylmuramoylalanine--D-glutamate ligase;UDP-N-acetylmuramoyl-L-alaninemdashD-glutamate ligase	ATP[c] + UDP-murNac-Lala[c] + D-glutamate[c] => ADP[c] + H+[c] + phosphate[c] + UDP-murNac-dipeptide[c]	ec-code/6.3.2.9	BB_0585	0	1000			X	X	X				rhea/16430;kegg.reaction/R02783
	MURE	UDP-N-acetylmuramoyl-L-alanyl-D-glutamate-ornithine-ligase	ATP[c] + L-ornithine[c] + UDP-murNac-dipeptide[c] => ADP[c] + phosphate[c] + UDP-murNac-tripeptide[c]	ec-code/6.3.2.13	BB_0201	0	1000			X		X	X	From Beck et al 1990 and Yanagihara et al 1984, ornithine is the only crosslinking diamino acid.	doi.org/10.1111/j.1348-0421.1984.tb00706.x	rhea/23677;kegg.reaction/R02788
	MURF	D-alanyl-D-alanine-adding enzyme;UDP-N-acetylmuramoyl-tripeptide--D-alanyl-D-alanine ligase	ATP[c] + D-alanyl-D-alanine[c] + UDP-murNac-tripeptide[c] => ADP[c] + UDP-murNac-pentapeptide[c] + phosphate[c]	ec-code/6.3.2.10	BB_0304	0	1000			X	X	X				rhea/16086;kegg.reaction/R04573
	MNALA_H	n-acetyl-alpha-d-muramoyl-L-alanine hydrolase	ADP[c] + UDP-murNac-Lala[c] + H+[c] + phosphate[c] => ATP[c] + L-alanine[c] + UDP-murNac[c]	ec-code/3.5.1.28	BB_0625 or BB_0666	0	1000			X			X			rhea/31086;kegg.reaction/R04112
	PGXL_UL	UDP-N-acetylmuramoyl-L-alanyl-D-glutamyl-meso-2,6-diaminopimelyl-D-alanyl-D-alanine:di-trans,poly-cis-undecaprenyl phosphate phospho-N-acetylmuramoyl-pentapeptide-transferase	UDP-murNac-pentapeptide[c] + undecaprenyl phosphate[c] <=> undecaprenyl-murNac-pentapeptide[c] + UMP[c]	ec-code/2.7.8.13	BB_0303	-1000	1000			X	X	X				rhea/21923;kegg.reaction/R05629
	PGXL_GT	UDP-N-acetylglucosamine--N-acetylmuramyl-(pentapeptide) pyrophosphoryl-undecaprenol N-acetylglucosamine transferase	undecaprenyl-murNac-pentapeptide[c] + UDP-glcNac[c] => undecaprenyl-glcNac-murNac-pentapeptide[c] + H+[c] + UDP[c]	ec-code/2.4.1.227	BB_0767	0	1000			X	X	X				rhea/23193;kegg.reaction/R05662
	PGXL_CP	muramoyl pentapeptide carboxypeptidase	undecaprenyl-glcNac-murNac-pentapeptide[c] + H2O[c] => D-alanine[c] + undecaprenyl-glcNac-murNac-tetrapeptide[c]	ec-code/3.4.17.8	BB_0605	0	1000				X					kegg.reaction/R08850
	PGXL_TP1	murein transpeptidase;peptidoglycan DD transpeptidase	2 undecaprenyl-glcNac-murNac-pentapeptide[c] => peptidoglycan subunit[c] + 2 undecaprenyl diphosphate[c]	ec-code/2.4.1.129	BB_0136 or BB_0718	0	1000				X		X			rhea/23708
	PGXL_TP2	peptidoglycan DD-transpeptidase	peptidoglycan subunit[c] + undecaprenyl-glcNac-murNac-tetrapeptide[c] => peptidoglycan[c] + undecaprenyl diphosphate[c]	ec-code/3.4.16.4	BB_0732	0	1000				X		X
#	mevalonate pathway
	ACTP_H	Acetyl phosphate phosphohydrolase	acetyl phosphate[c] + H2O[c] <=> acetate[c] + phosphate[c] + H+[c]	ec-code/3.6.1.7	BB_B01	-1000	1000			X						kegg.reaction/R00317;kegg.pathway/rn00620;kegg.orthology/K01512
	ACTPL_T	phosphate acetyltransferase;phosphotransacetylase	acetyl-CoA[c] + phosphate[c] <=> acetyl phosphate[c] + CoA[c]	ec-code/2.3.1.8	BB_0589	-1000	1000			X	X	X				rhea/19524;kegg.reaction/R00230
	ACTCOA_AT	acetyl-CoA C-acetyltransferase;acetoacetyl-CoA thiolase;acetyl-CoA acetyltransferase;acetoacetyl-CoA beta-ketothiolase	2 acetyl-CoA[c] <=> acetoacetyl-CoA[c] + CoA[c]	ec-code/2.3.1.9	BB_0685	-1000	1000			X	X	X				rhea/21039;kegg.reaction/R00238
	HMGCOA_S	hydroxymethylglutaryl CoA synthase;hydroxymethylglutaryl-CoA synthase;hydroxymethyl glutaryl-CoA synthase	acetoacetyl-CoA[c] + acetyl-CoA[c] + H2O[c] <=> (S)-3-hydroxy-3-methylglutaryl-CoA[c] + CoA[c] + H+[c]	ec-code/2.3.3.10	BB_0683	-1000	1000			X	X	X				rhea/10191;kegg.reaction/R01978
	HMGCOA_R1	3-hydroxy-3-methylglutaryl-CoA reductase;3-hydroxy-3-methylglutaryl coenzyme A reductase;3-hydroxy-3-methylglutaryl-coenzyme A reductase;hydroxymethylglutaryl-CoA reductase;3-hydroxy-3methylglutary-CoA reductase	CoA[c] + (R)-mevalonate[c] + 2 NADP+[c] <=> (S)-3-hydroxy-3-methylglutaryl-CoA[c] + 2 NADPH[c] + 2 H+[c]	ec-code/1.1.1.34	BB_0685	-1000	1000				X					rhea/15992;kegg.reaction/R02082
	HMGCOA_R2	hydroxymethylglutaryl-CoA reductase	CoA[c] + (R)-mevalonate[c] + 2 NAD+[c] <=> (S)-3-hydroxy-3-methylglutaryl-CoA[c] + 2 NADH[c] + 2 H+[c]	ec-code/1.1.1.88	BB_0685	-1000	1000			X		X				rhea/14833;kegg.reaction/R02081
	MEV_K	mevalonate kinase	ATP[c] + (R)-mevalonate[c] <=> ADP[c] + (R)-mevalonate 5-phosphate[c] + H+[c]	ec-code/2.7.1.36	BB_0688	-1000	1000			X						kegg.reaction/R02245
	PMEV_K	phosphomevalonate kinase	ATP[c] + (R)-mevalonate 5-phosphate[c] <=> ADP[c] + (R)-mevalonate diphosphate[c]	ec-code/2.7.4.2	BB_0687	-1000	1000			X						rhea/16344;kegg.reaction/R03245
	PPMEV_DC	diphosphomevalonate decarboxylase;mevalonate diphosphate decarboxylase	ATP[c] + (R)-mevalonate diphosphate[c] => ADP[c] + CO2[c] + isopentenyl diphosphate[c] + phosphate[c]	ec-code/4.1.1.33	BB_0686	0	1000			X		X				rhea/23733;kegg.reaction/R01121
	IPP_I	isopentenyl-diphosphate Delta-isomerase;isopentenyl-diphosphate delta-isomerase;isopentenyl diphosphate isomerase;isopentenyl pyrophosphate isomerase;IPP isomerase	isopentenyl diphosphate[c] <=> dimethylallyl diphosphate[c]	ec-code/5.3.3.2	BB_0684	-1000	1000			X	X					rhea/23287;kegg.reaction/R01123
	GERN_S	dimethylallyltransferase;geranyl pyrophosphate synthase;geranyl diphosphate synthase;geranylpyrophosphate synthase;dimethylallyltranstransferase	dimethylallyl diphosphate[c] + isopentenyl diphosphate[c] => geranyl diphosphate[c] + diphosphate[c]	ec-code/2.5.1.1	BB_0314	0	1000					X				rhea/22408;kegg.reaction/R01658
	FPP_S	Geranyl-diphosphate:isopentenyl-diphosphate geranyltrans-transferase	isopentenyl diphosphate[c] + geranyl diphosphate[c] <=> diphosphate[c] + (2E,6E)-farnesyl diphosphate[c]	ec-code/2.5.1.10	BB_0314	-1000	1000					X				kegg.reaction/R02003;kegg.pathway/rn00900;kegg.module/M00364;kegg.orthology/K13787;rhea/19364
	UNDPP_S	undecaprenyl diphosphate synthase	8 isopentenyl diphosphate[c] + (2E,6E)-farnesyl diphosphate[c] <=> 8 diphosphate[c] + undecaprenyl diphosphate[c]	ec-code/2.5.1.31	BB_0120	-1000	1000			X		X				kegg.reaction/R06447
	UNDPP_P	undecaprenyl pyrophosphate phosphatase	undecaprenyl diphosphate[c] + H2O[c] => undecaprenyl phosphate[c] + H+[c] + phosphate[c]	ec-code/3.6.1.27	BB_0258	0	1000			X		X				rhea/28095;kegg.reaction/R05627
	OCTPP_S	all-trans-octaprenyl-diphosphate synthase;octaprenyl diphosphate synthase	5 isopentenyl diphosphate[c] + (2E,6E)-farnesyl diphosphate[c] => all-trans-octaprenyl diphosphate[c] + 5 diphosphate[c]	ec-code/2.5.1.90	BB_0314	0	1000			X		X				rhea/27799;kegg.reaction/R09248;kegg.reaction/R05611
	GGPP_S	geranylgeranyl pyrophosphate synthase;geranylgeranyl diohosphate synthase;geranylgeranyl diphosphate synthase;omega,E,E,E-geranyl-geranyl diphosphate synthase;farnesyltranstransferase;fusicoccadiene synthase	isopentenyl diphosphate[c] + (2E,6E)-farnesyl diphosphate[c] <=> geranylgeranyl diphosphate[c] + diphosphate[c]	ec-code/2.5.1.29	BB_0314	0	1000				X					rhea/17654;kegg.reaction/R02061
	NERPP_S	neryl diphosphate synthase	dimethylallyl diphosphate[c] + isopentenyl diphosphate[c] => neryl diphosphate[c] + diphosphate[c]	ec-code/2.5.1.28	BB_0120	0	1000				X					rhea/11329;kegg.reaction/R01659
#	(deoxy)nucleotides
	CYT_K	2'-deoxycytidine kinase	cytidine[c] + ATP[c] => CMP[c] + ADP[c] + H+[c]	ec-code/2.7.1.213	BB_0239 or BB_0015	0	1000			X	X	X				rhea/20062;kegg.reaction/R02321
	THY_K	multifunction (deoxy)nucleotide kinase	ATP[c] + thymidine[c] => ADP[c] + dTMP[c] + H+[c]	ec-code/2.7.1.74;ec-code/2.7.1.76;ec-code/2.7.1.145	BB_0791	0	1000			X						rhea/23453;kegg.reaction/R02089
	ADE_K	adenosine kinase	adenosine[c] + ATP[c] => AMP[c] + ADP[c] + H+[c]	ec-code/2.7.1.74	BB_0239 or BB_0015	0	1000			X						rhea/20062;kegg.reaction/R02321
	DGUA_K	2'-deoxyguanosine kinase	2'-deoxyguanosine[c] + ATP[c] => dGMP[c] + ADP[c] + H+[c]	ec-code/2.7.1.74	BB_0239	0	1000						X		doi: 10.1111/j.1365-2958.2009.06740.x	rhea/20062;kegg.reaction/R02321
	GUA_K	guanosine kinase	guanosine[c] + ATP[c] => GMP[c] + ADP[c] + H+[c]	ec-code/2.7.1.73	BB_0239 or BB_0015	0	1000						X	Added for putatively nonspecific enzyme	doi: 10.1111/j.1365-2958.2009.06740.x	rhea/20062;kegg.reaction/R02321
	DCYT_K	2'-deoxycytidine kinase	2'-deoxycytidine[c] + ATP[c] => dCMP[c] + ADP[c] + H+[c]	ec-code/2.7.1.74	BB_0239 or BB_0128 or BB_0791 or BB_0015	0	1000			X	X					rhea/20062;kegg.reaction/R02321
	URI_K	multifunction (deoxy)nucleotide kinase	ATP[c] + uridine[c] => ADP[c] + UMP[c] + H+[c]	ec-code/2.7.1.74;ec-code/2.7.1.76;ec-code/2.7.1.144	BB_0239 or BB_0791 or BB_0014 or BB_0015	0	1000			X	X	X				rhea/23453;kegg.reaction/R02088
	DADE_K	multifunction (deoxy)nucleotide kinase	ATP[c] + 2'-deoxyadenosine[c] => ADP[c] + dAMP[c] + H+[c]	ec-code/2.7.1.74;ec-code/2.7.1.76;ec-code/2.7.1.145	BB_0239 or BB_0791 or BB_0015	0	1000				X	X				rhea/23453;kegg.reaction/R02089
	DURI_K	multifunction (deoxy)nucleotide kinase	ATP[c] + deoxyuridine[c] => ADP[c] + dUMP[c] + H+[c]	ec-code/2.7.1.74;ec-code/2.7.1.76;ec-code/2.7.1.145	BB_0239 or BB_0791 or BB_0015	0	1000			X						rhea/23453;kegg.reaction/R02089
	DINO_K	multifunction (deoxy)nucleotide kinase	ATP[c] + 2'-deoxyinosine[c] => ADP[c] + dIMP[c] + H+[c]	ec-code/2.7.1.74;ec-code/2.7.1.76;ec-code/2.7.1.145	BB_0239 or BB_0791 or BB_0015	0	1000						X	Added for presumed nonspecific enzyme	doi: 10.1111/j.1365-2958.2009.06740.x	rhea/23453;kegg.reaction/R02089
	DGTP_PP	dGTP diphosphatase	dGTP[c] + H2O[c] => dGMP[c] + diphosphate[c] + H+[c]	ec-code/3.6.1.9	BB_0247	0	1000			X				Possible that this enzyme acts on other (d)NTPs as well/instead of (d)GTP. Other examples are substrate specific, though, so i didn't add them.	doi.org/10.1371/journal.pone.0117823	rhea/28362;kegg.reaction/R01855
	GTP_PP	GTP diphosphatase	GTP[c] + H2O[c] => GMP[c] + diphosphate[c] + H+[c]	ec-code/3.6.1.9	BB_0247	0	1000			X				Possible that this enzyme acts on other (d)NTPs as well/instead of (d)GTP. Other examples are substrate specific, though, so i didn't add them.	doi.org/10.1371/journal.pone.0117823	rhea/28362;kegg.reaction/R01855
	GDP_PT	nucleotide:pyruvate phosphotransferase	GDP[c] + phosphoenolpyruvate[c] + H+[c] => GTP[c] + pyruvate[c]	ec-code/2.7.1.40	BB_0348	0	1000			X		X				kegg.reaction/R00430;rhea/30298
	TGDP_PT	nucleotide:pyruvate phosphotransferase	dGDP[c] + phosphoenolpyruvate[c] + H+[c] => dGTP[c] + pyruvate[c]	ec-code/2.7.1.40	BB_0348	0	1000			X		X				kegg.reaction/R00430;rhea/30298
	ADP_PT	nucleotide:pyruvate phosphotransferase	ADP[c] + phosphoenolpyruvate[c] + H+[c] => ATP[c] + pyruvate[c]	ec-code/2.7.1.40	BB_0348	0	1000			X	X	X				kegg.reaction/R00430;rhea/30298
	DADP_PT	nucleotide:pyruvate phosphotransferase	dADP[c] + phosphoenolpyruvate[c] + H+[c] => dATP[c] + pyruvate[c]	ec-code/2.7.1.40	BB_0348	0	1000			X		X				kegg.reaction/R00430;rhea/30298
	CDP_PT	nucleotide:pyruvate phosphotransferase	CDP[c] + phosphoenolpyruvate[c] + H+[c] => CTP[c] + pyruvate[c]	ec-code/2.7.1.40	BB_0348	0	1000			X		X				kegg.reaction/R00430;rhea/30298
	DCDP_PT	nucleotide:pyruvate phosphotransferase	dCDP[c] + phosphoenolpyruvate[c] + H+[c] => dCTP[c] + pyruvate[c]	ec-code/2.7.1.40	BB_0348	0	1000			X		X				kegg.reaction/R00430;rhea/30298
	TDP_PT	nucleotide:pyruvate phosphotransferase	dTDP[c] + phosphoenolpyruvate[c] + H+[c] => dTTP[c] + pyruvate[c]	ec-code/2.7.1.40	BB_0348	0	1000			X		X				kegg.reaction/R00430;rhea/30298
	UDP_PT	nucleotide:pyruvate phosphotransferase	UDP[c] + phosphoenolpyruvate[c] + H+[c] => UTP[c] + pyruvate[c]	ec-code/2.7.1.40	BB_0348	0	1000			X		X				kegg.reaction/R00430;rhea/30298
	AMP_K	multifunction (deoxy)nucleotide monophosphate kinase	AMP[c] + ATP[c] => 2 ADP[c]	ec-code/2.7.4.3	BB_0417	0	1000			X	X	X				kegg.reaction/R11319;kegg.pathway/rn00730;kegg.orthology/K00939
	DAMP_K	multifunction (deoxy)nucleotide monophosphate kinase	ATP[c] + dAMP[c] => ADP[c] + dADP[c]	ec-code/2.7.4.13;ec-code/2.7.4.11	BB_0417	0	1000			X	X	X				rhea/23101;kegg.reaction/R01547
	TMP_K	multifunction (deoxy)nucleotide monophosphate kinase	dTMP[c] + ATP[c] => ADP[c] + dTDP[c]	ec-code/2.7.4.3	BB_0417 or BB_0793	0	1000						X	Added for presumed nonspecific enzyme	doi: 10.1111/j.1365-2958.2009.06740.x	kegg.reaction/R11319;kegg.pathway/rn00730;kegg.orthology/K00939
	DCMP_K	multifunction (deoxy)nucleotide monophosphate kinase	dCMP[c] + ATP[c] => ADP[c] + dCDP[c]	ec-code/2.7.4.3	BB_0417	0	1000					X				kegg.reaction/R11319;kegg.pathway/rn00730;kegg.orthology/K00939
	DGMP_K	multifunction (deoxy)nucleotide monophosphate kinase	dGMP[c] + ATP[c] => ADP[c] + dGDP[c]	ec-code/2.7.4.3	BB_0417	0	1000						X	Added for presumed nonspecific enzyme	doi: 10.1111/j.1365-2958.2009.06740.x	kegg.reaction/R11319;kegg.pathway/rn00730;kegg.orthology/K00939
	GMP_K	multifunction (deoxy)nucleotide monophosphate kinase	GMP[c] + ATP[c] => ADP[c] + GDP[c]	ec-code/2.7.4.3	BB_0417	0	1000						X	Added for presumed nonspecific enzyme	doi: 10.1111/j.1365-2958.2009.06740.x	kegg.reaction/R11319;kegg.pathway/rn00730;kegg.orthology/K00939
	UMP_K	multifunction (deoxy)nucleotide monophosphate kinase	UMP[c] + ATP[c] => ADP[c] + UDP[c]	ec-code/2.7.4.3	BB_0417 or BB_0128 or BB_0571 or BB_0819	0	1000			X		X				kegg.reaction/R11319;kegg.pathway/rn00730;kegg.orthology/K00939
	CMP_K	multifunction (deoxy)nucleotide monophosphate kinase	CMP[c] + ATP[c] => ADP[c] + CDP[c]	ec-code/2.7.4.3	BB_0417 or BB_0128 or BB_0819	0	1000			X		X				kegg.reaction/R11319;kegg.pathway/rn00730;kegg.orthology/K00939
	ADE_DRT	multifunction nucleotide (deoxy)ribosyl transferase	adenine[c] + 2'-deoxyguanosine[c] => 2'-deoxyadenosine[c] + guanine[c]	ec-code/2.4.2.6	BB_0426	0	1000						X	see lawrence et al 2009, doi: 10.1111/j.1365-2958.2009.06740.x	doi: 10.1111/j.1365-2958.2009.06740.x	kegg.reaction/R04168
	HXA_DRT	multifunction nucleotide (deoxy)ribosyl transferase	hypoxanthine[c] + 2'-deoxyadenosine[c] => 2'-deoxyinosine[c] + adenine[c]	ec-code/2.4.2.6	BB_0426	0	1000						X	see lawrence et al 2009, doi: 10.1111/j.1365-2958.2009.06740.x	doi: 10.1111/j.1365-2958.2009.06740.x	kegg.reaction/R04168
	HXG_DRT	multifunction nucleotide (deoxy)ribosyl transferase	hypoxanthine[c] + 2'-deoxyguanosine[c] => 2'-deoxyinosine[c] + guanine[c]	ec-code/2.4.2.6	BB_0426	0	1000						X	see lawrence et al 2009, doi: 10.1111/j.1365-2958.2009.06740.x	doi: 10.1111/j.1365-2958.2009.06740.x	kegg.reaction/R04168
	IDEA_DRT	multifunction nucleotide (deoxy)ribosyl transferase	adenine[c] + 2'-deoxyinosine[c] => 2'-deoxyadenosine[c] + hypoxanthine[c]	ec-code/2.4.2.6	BB_0426	0	1000						X	see lawrence et al 2009, doi: 10.1111/j.1365-2958.2009.06740.x	doi: 10.1111/j.1365-2958.2009.06740.x	kegg.reaction/R04168
	IDEG_DRT	multifunction nucleotide (deoxy)ribosyl transferase	guanine[c] + 2'-deoxyinosine[c] => 2'-deoxyguanosine[c] + hypoxanthine[c]	ec-code/2.4.2.6	BB_0426	0	1000						X	see lawrence et al 2009, doi: 10.1111/j.1365-2958.2009.06740.x	doi: 10.1111/j.1365-2958.2009.06740.x	kegg.reaction/R04168
	GUA_DRT	multifunction nucleotide (deoxy)ribosyl transferase	guanine[c] + 2'-deoxyadenosine[c] => 2'-deoxyguanosine[c] + adenine[c]	ec-code/2.4.2.6	BB_0426	0	1000						X	see lawrence et al 2009, doi: 10.1111/j.1365-2958.2009.06740.x	doi: 10.1111/j.1365-2958.2009.06740.x	kegg.reaction/R04168
	DADP_K	multifunction nucleotide diphosphate kinase	ATP[c] + dADP[c] => ADP[c] + dATP[c]	ec-code/2.7.4.6	BB_0463	0	1000			X						rhea/27687;kegg.reaction/R00330
	TDP_K	multifunction nucleotide diphosphate kinase	ATP[c] + dTDP[c] => ADP[c] + dTTP[c]	ec-code/2.7.4.6	BB_0463	0	1000			X	X					rhea/27687;kegg.reaction/R00330
	UDP_K	multifunction nucleotide diphosphate kinase	ATP[c] + UDP[c] => ADP[c] + UTP[c]	ec-code/2.7.4.6	BB_0463	0	1000			X						rhea/27687;kegg.reaction/R00330
	DCDP_K	multifunction nucleotide diphosphate kinase	ATP[c] + dCDP[c] => ADP[c] + dCTP[c]	ec-code/2.7.4.6	BB_0463	0	1000			X						rhea/27687;kegg.reaction/R00330
	CDP_K	multifunction nucleotide diphosphate kinase	ATP[c] + CDP[c] => ADP[c] + CTP[c]	ec-code/2.7.4.6	BB_0463	0	1000			X						rhea/27687;kegg.reaction/R00330
	DGDP_K	multifunction nucleotide diphosphate kinase	ATP[c] + dGDP[c] => ADP[c] + dGTP[c]	ec-code/2.7.4.6	BB_0463	0	1000			X						rhea/27687;kegg.reaction/R00330
	GDP_K	multifunction nucleotide diphosphate kinase	ATP[c] + GDP[c] => ADP[c] + GTP[c]	ec-code/2.7.4.6	BB_0463	0	1000			X						rhea/27687;kegg.reaction/R00330
	IMP_S	hx-dependent IMP synthase	hypoxanthine[c] + 5'-phospho-alpha-D-ribose 1-diphosphate[c] => IMP[c] + diphosphate[c]	ec-code/2.4.2.8	BB_0103	0	1000						X	See Jewett et al. 2009	10.1128/JB.00450-09	rhea/17973;kegg.reaction/R01132
	ADN_PRT	adenine phosphoribosyltransferase	adenine[c] + 5'-phospho-alpha-D-ribose 1-diphosphate[c] => AMP[c] + diphosphate[c]	ec-code/2.4.2.7	BB_0777	0	1000			X	X	X				rhea/16609;kegg.reaction/R00190
	GUN_PRT	guanine phosphoribosyltransferase	guanine[c] + 5'-phospho-alpha-D-ribose 1-diphosphate[c] => GMP[c] + diphosphate[c]	ec-code/2.4.2.8	BB_0777	0	1000			X		X				rhea/25427;kegg.reaction/R01229
	DIMP_DH	IMP dehydrogenase;inosine-5'-monophosphate dehydrogenase;inosine 5'-monophosphate dehydrogenase	dIMP[c] + NAD+[c] + H2O[c] => NADH[c] + H+[c] + dXMP[c]	ec-code/1.1.1.205	BB_B17	0	1000			X				See Jewett et al. 2009	10.1128/JB.00450-09	rhea/11711;kegg.reaction/R01130
	IMP_DH	IMP dehydrogenase;inosine-5'-monophosphate dehydrogenase;inosine 5'-monophosphate dehydrogenase	IMP[c] + NAD+[c] + H2O[c] => NADH[c] + H+[c] + XMP[c]	ec-code/1.1.1.205	BB_B17	0	1000			X				See Jewett et al. 2009	10.1128/JB.00450-09	rhea/11711;kegg.reaction/R01130
	DGMP_S	dGMP synthase;xanthosine-5'-phosphate:L-glutamine amido-ligase (AMP-forming)	ATP[c] + L-glutamine[c] + H2O[c] + dXMP[c] => AMP[c] + L-glutamate[c] + dGMP[c] + diphosphate[c] + 2 H+[c]	ec-code/6.3.5.2	BB_B18	0	1000						X	See Jewett et al. 2009	10.1128/JB.00450-09	rhea/11681;kegg.reaction/R01231
	GMP_S	GMP synthase;xanthosine-5'-phosphate:L-glutamine amido-ligase (AMP-forming)	ATP[c] + L-glutamine[c] + H2O[c] + XMP[c] => AMP[c] + L-glutamate[c] + GMP[c] + diphosphate[c] + 2 H+[c]	ec-code/6.3.5.2	BB_B18	0	1000			X	X	X		See Jewett et al. 2009	10.1128/JB.00450-09	rhea/11681;kegg.reaction/R01231
	ADN_DN	adenine deaminase	adenine[c] + H+[c] + H2O[c] => ammonium[c] + hypoxanthine[c]	ec-code/3.5.4.2	BB_K17	0	1000			X	X	X		Jewett et al 2007	https://doi.org/10.1111/j.1365-2958.2007.05746.x
	CYT_AH	Cytidine aminohydrolase	H2O[c] + cytidine[c] + H+[c] <=> ammonium[c] + uridine[c]	ec-code/3.5.4.5	BB_0618	-1000	1000			X						kegg.reaction/R01878;kegg.pathway/rn00240;kegg.orthology/K01489;rhea/16072	Pyrimidine metabolism
#	pseudo
	PROD_PTN	translation reaction	0.201170 ala-tRNA[c] + 0.136882 arg-tRNA[c] + 0.327091 asn-tRNA[c] + 0.230182 asp-tRNA[c] + 0.031186 cys-tRNA[c] + 0.110567 gln-tRNA[c] + 0.306387 glu-tRNA[c] + 0.212261 gly-tRNA[c] + 0.053761 his-tRNA[c] + 0.443574 ile-tRNA[c] + 0.444096 leu-tRNA[c] + 0.469063 lys-tRNA[c] + 0.077640 met-tRNA[c] + 0.254148 phe-tRNA[c] + 0.105086 pro-tRNA[c] + 0.320349 ser-tRNA[c] + 0.183945 thr-tRNA[c] + 0.020051…		ribosome	0	1000						x			SBO:0000629
	PROD_TRNA	TRNA synthesis reaction	ATP[c] + UTP[c] + CTP[c] + GTP[c] + queuine[c] + (L-threonylcarbamoyl)adenylate[c] + 2 S-adenosylmethionine[c] + dimethylallyl diphosphate[c] + glycine[c] + methylene-THF[c] + H2O[c] => tRNA[c] + guanine[c] + 2 S-adenosylhomocysteine[c] + GDP[c] + H+[c] + phosphate[c] + THF[c]		tRNA_synthase	0	1000						x	This reaction combines tRNA synthesis and several modifications. Queuosine incorporation is by bb_0809. Dimethylallyltransferase is bb_0821. CMAM uridine synthase is bb_0178. guanine methyltransferase is bb_0698. threonylcarbamoyladenylate synthase is bb_0769. This was done to a) include modifications in the model and b) avoid the presence of modified tRNA metabolites with uncertain contribution …		SBO:0000629
	ATP_TO	false reaction for energy maintenance	ATP[c] + H2O[c] => ADP[c] + phosphate[c] + H+[c]		ATP_gene	0	1000						x			SBO:0000628
	PTN_TO	false reaction to test protein production	protein[c] =>		protease	0	1000						x			SBO:0000628
	PROD_BM	biomass production	0.097389 phosphatidylcholine[c] + 0.097389 phosphatidylglycerol[c] + 0.053272 galactosyldiacylglycerol[c] + 0.168142 galactosylcholesterol[c] + 3.3997 protein[c] + 0.011919 peptidoglycan[c] + 0.014725 ubiquinone[c] + 0.014725 formyl-THF[c] + 0.014725 pyridoxal 5'-phosphate[c] + 0.0269667 acetyl-CoA[c] + 0.014725 methylene-THF[c] + 0.014725 methenyl-THF[c] + 0.120746 NAD+[c] + 0.743665 ammonium[c]…		BM_gene	0	1000						x			SBO:0000629
#	transport
	TR_AOL	acetol transport	acetol[c] <=> acetol[e]		Transport_01	-10	1000									SBO:0000185
	TR_ADN	adenine transport	adenine[c] <=> adenine[e]		Transport_02	-10	1000				bigg.reaction/ADEt					SBO:0000185
	TR_ADE	adenosine transport	adenosine[c] <=> adenosine[e]		Transport_03	-10	1000				bigg.reaction/ADNt					SBO:0000185
	TR_ADEPP	adenosine 3',5'-bisphosphate transport	adenosine 3',5'-bisphosphate[c] <=> adenosine 3',5'-bisphosphate[e]		Transport_04	-10	1000				bigg.reaction/PAPt					SBO:0000185
	TR_AGLU	glucose transport	alpha-D-glucose 1-phosphate[c] + H2O[c] <=> alpha-D-glucose[e] + phosphate[e]		Transport_05	-10	1000				bigg.reaction/GLCt1					SBO:0000185
	TR_AI2	autoinducer 2 transport	autoinducer 2[c] <=> autoinducer 2[e]		Transport_06	-10	1000									SBO:0000185
	TR_ALA	ala transport	L-alanine[c] <=> L-alanine[e]		Transport_07	-10	1000							In reality, probably transported in the form of oligopeptides	https://doi.org/10.1128/mBio.02047-17	SBO:0000185
	TR_ARG	arg transport	L-arginine[c] <=> L-arginine[e]		Transport_08	-10	1000									SBO:0000185
	TR_ASN	asn transport	L-asparagine[c] <=> L-asparagine[e]		Transport_09	-10	1000							In reality, probably transported in the form of oligopeptides	https://doi.org/10.1128/mBio.02047-17	SBO:0000185
	TR_ASP	asp transport	L-aspartate[c] <=> L-aspartate[e]		Transport_10	-10	1000							In reality, probably transported in the form of oligopeptides	https://doi.org/10.1128/mBio.02047-17	SBO:0000185
	TR_BGLUC	glucose transport	beta-D-glucose 1-phosphate[c] + H2O[c] <=> beta-D-glucose[e] + phosphate[e]		Transport_11	-10	1000				kegg.reaction/R02738					SBO:0000185
	TR_BM	biomass transport	biomass[c] <=> biomass[e]		Transport_12	-10	1000									SBO:0000629
	TR_CAMP	cAMP transport	3',5'-cyclic AMP[c] <=> 3',5'-cyclic AMP[e]		Transport_13	-10	1000									SBO:0000185
	TR_CARP	carbamoyl phosphate transport	carbamoyl phosphate[c] <=> carbamoyl phosphate[e]		Transport_14	-10	1000									SBO:0000185
	TR_CGMP	cGMP transport	3',5'-cyclic GMP[c] <=> 3',5'-cyclic GMP[e]		Transport_15	-10	1000									SBO:0000185
	TR_CHIBI	chitobiose PTS system	phosphochitobiose[c] + H2O[c] <=> chitobiose[e] + phosphate[e]		Transport_16	-10	1000				kegg.reaction/R11170					SBO:0000185
	TR_CHO	cholesterol transport	cholesterol[c] <=> cholesterol[e]		Transport_17	-10	1000									SBO:0000185
	TR_CHON	choline transport	choline[c] <=> choline[e]		Transport_18	-10	1000				bigg.reaction/CHOLtu					SBO:0000185
	TR_CO2	CO2 transport	CO2[c] <=> CO2[e]		Transport_19	-10	1000									SBO:0000185
	TR_CRIB	cyclic riboseP transport	alpha-D-Ribose 1,2-cyclic phosphate 5-phosphate[c] <=> alpha-D-Ribose 1,2-cyclic phosphate 5-phosphate[e]		Transport_20	-10	1000									SBO:0000185
	TR_CYS	cys transport	L-cysteine[c] <=> L-cysteine[e]		Transport_21	-10	1000				bigg.reaction/CYStec					SBO:0000185
	TR_CYTN	cytidine transport	cytidine[c] <=> cytidine[e]		Transport_22	-10	1000									SBO:0000185
	TR_DADE	deoxyadenosine transport	2'-deoxyadenosine[c] <=> 2'-deoxyadenosine[e]		Transport_23	-10	1000				bigg.reaction/DADNt4					SBO:0000185
	TR_DCYT	deoxycytidine transport	2'-deoxycytidine[c] <=> 2'-deoxycytidine[e]		Transport_24	-10	1000				bigg.reaction/DCYTt					SBO:0000185
	TR_DIGUA	diguanylate transport	diguanylate[c] <=> diguanylate[e]		Transport_25	-10	1000									SBO:0000185
	TR_DIPI	diphosphate transport	diphosphate[c] <=> diphosphate[e]		Transport_26	-10	1000									SBO:0000185
	TR_DSER	d-ser transport	D-serine[c] <=> D-serine[e]		Transport_27	-10	1000									SBO:0000185
	TR_DURI	deoxyuridine transport	deoxyuridine[c] <=> deoxyuridine[e]		Transport_28	-10	1000				bigg.reaction/DURIt					SBO:0000185
	TR_FAD	fad transport	FAD[c] <=> FAD[e]		Transport_29	-10	1000									SBO:0000185
	TR_FRUC	fructose transport	beta-D-fructose 1-phosphate[c] <=> beta-D-fructose 1-phosphate[e]		Transport_30	-10	1000				kegg.reaction/R03232					SBO:0000185
	TR_GGPP	geranylgeranyl pyrophosphate transport	geranylgeranyl diphosphate[c] <=> geranylgeranyl diphosphate[e]		Transport_31	-10	1000									SBO:0000185
	TR_GLCNACP	glcNac PTS system	glcNacP[c] + H2O[c] <=> glcNac[e] + phosphate[e]		Transport_32	-10	1000				kggg.reaction/R05199					SBO:0000185
	TR_GLN	gln transport	L-glutamine[c] <=> L-glutamine[e]		Transport_33	-10	1000				bigg.reaction/GLNt			In reality, probably transported in the form of oligopeptides	https://doi.org/10.1128/mBio.02047-17	SBO:0000185
	TR_GLU	glu transport	L-glutamate[c] <=> L-glutamate[e]		Transport_34	-10	1000				bigg.reaction/GLUt3			In reality, probably transported in the form of oligopeptides	https://doi.org/10.1128/mBio.02047-17	SBO:0000185
	TR_GLY	gly transport	glycine[c] <=> glycine[e]		Transport_35	-10	1000				bigg.reaction/GLYt			In reality, probably transported in the form of oligopeptides	https://doi.org/10.1128/mBio.02047-17	SBO:0000185
	TR_GLYR	glycerol transport	glycerol[c] <=> glycerol[e]		Transport_36	-10	1000				bigg.reaction/GLYCt					SBO:0000185
	TR_GLYT	glycolate transport	glycolate[c] <=> glycolate[e]		Transport_37	-10	1000									SBO:0000185
	TR_GUA	guanine transport	guanine[c] <=> guanine[e]		Transport_38	-10	1000				bigg.reaction/GUAt					SBO:0000185
	TR_GUN	guanosine transport	guanosine[c] <=> guanosine[e]		Transport_39	-10	1000				bigg.reaction/GSNt					SBO:0000185
	TR_H	H+ transport	H+[c] <=> H+[e]		Transport_40	-10	1000				bigg.reaction/Ht					SBO:0000185
	TR_H2O	H2O transport	H2O[c] <=> H2O[e]		Transport_41	-10	1000				bigg.reaction/H2Ot					SBO:0000185
	TR_HCO3	hydrogencarbonate transport	hydrogencarbonate[c] <=> hydrogencarbonate[e]		Transport_42	-10	1000				bigg.reaction/HCO3t					SBO:0000185
	TR_HIS	his transport	L-histidine[c] <=> L-histidine[e]		Transport_43	-10	1000							In reality, probably transported in the form of oligopeptides	https://doi.org/10.1128/mBio.02047-17	SBO:0000185
	TR_HCYS	L-homocysteine transport	L-homocysteine[c] <=> L-homocysteine[e]		Transport_44	-10	1000				bigg.reaction/HCYStex					SBO:0000185
	TR_HS	hydrogen sulfide transport	hydrogen sulfide[c] <=> hydrogen sulfide[e]		Transport_45	-10	1000				bigg.reaction/H2St1					SBO:0000185
	TR_HX	hypoxanthine transport	hypoxanthine[c] <=> hypoxanthine[e]		Transport_46	-10	1000				bigg.reaction/HYXNt					SBO:0000185
	TR_ILE	ile transport	L-isoleucine[c] <=> L-isoleucine[e]		Transport_47	-10	1000				bigg.reaction/ILEtec			In reality, probably transported in the form of oligopeptides	https://doi.org/10.1128/mBio.02047-17	SBO:0000185
	TR_INO	inositol transport	myo-inositol[c] <=> myo-inositol[e]		Transport_48	-10	1000									SBO:0000185
	TR_INOP	inositol phosphate transport	myo-inositol phosphate[c] <=> myo-inositol phosphate[e]		Transport_49	-10	1000									SBO:0000185
	TR_LAC	lactate transport	L-lactate[c] <=> L-lactate[e]		Transport_50	-10	1000				bigg.reaction/LACLt					SBO:0000185
	TR_LEU	leu transport	L-leucine[c] <=> L-leucine[e]		Transport_51	-10	1000				bigg.reaction/LEUtec			In reality, probably transported in the form of oligopeptides	https://doi.org/10.1128/mBio.02047-17	SBO:0000185
	TR_LYS	lys transport	L-lysine[c] <=> L-lysine[e]		Transport_52	-10	1000									SBO:0000185
	TR_MANNAC	n-acetyl mannosamine phosphate transport	N-acetyl-D-mannosamine 6-phosphate[c] <=> N-acetyl-D-mannosamine 6-phosphate[e]		Transport_53	-10	1000									SBO:0000185
	TR_MAN	mannose PTS	alpha-D-mannose 1-phosphate[c] + H2O[c] <=> alpha-D-mannose[e] + phosphate[e]		Transport_54	-10	1000				kegg.reaction/R02630					SBO:0000185
	TR_MET	met transport	L-methionine[c] <=> L-methionine[e]		Transport_55	-10	1000									SBO:0000185
	TR_NERP	neryl diphosphate transport	neryl diphosphate[c] <=> neryl diphosphate[e]		Transport_56	-10	1000									SBO:0000185
	TR_NICN	nicotinamide transport	nicotinamide[c] <=> nicotinamide[e]		Transport_57	-10	1000				bigg.reaction/NCAMUP					SBO:0000185
	TR_NITRITE	NO2 transport	nitrite[c] <=> nitrite[e]		Transport_58	-10	1000									SBO:0000185
	TR_NMN	nmn transport	nicotinamide mononucleide[c] <=> nicotinamide mononucleide[e]		Transport_59	-10	1000				bigg.reaction/NMNP					SBO:0000185
	TR_OCTPP	all-trans-octaprenyl-diphosphate transport	all-trans-octaprenyl diphosphate[c] <=> all-trans-octaprenyl diphosphate[e]		Transport_60	-10	1000									SBO:0000185
	TR_O	O2 transport	oxygen[c] <=> oxygen[e]		Transport_61	-10	1000				bigg.reaction/O2t					SBO:0000185
	TR_PALM	palmitate transport	palmitate[c] <=> palmitate[e]		Transport_62	-10	1000									SBO:0000185
	TR_PANTN	pantetheine transport	pantetheine[c] <=> pantetheine[e]		Transport_63	-10	1000									SBO:0000185
	TR_PANT	pantothenate transport	(R)-pantothenate[c] <=> pantothenate[e]		Transport_64	-10	1000				bigg.reaction/PNTOte					SBO:0000185
	TR_PHE	phe transport	L-phenylalanine[c] <=> L-phenylalanine[e]		Transport_65	-10	1000				bigg.reaction/PHEtec			In reality, probably transported in the form of oligopeptides	https://doi.org/10.1128/mBio.02047-17	SBO:0000185
	TR_PI	phosphate transport	phosphate[c] <=> phosphate[e]		Transport_66	-10	1000				bigg.reaction/Pit					SBO:0000185
	TR_PRO	pro transport	L-proline[c] <=> L-proline[e]		Transport_67	-10	1000							In reality, probably transported in the form of oligopeptides	https://doi.org/10.1128/mBio.02047-17	SBO:0000185
	TR_PYDX	pyridoxal transport	pyridoxal[c] <=> pyridoxal[e]		Transport_68	-10	1000				bigg.reaction/PYDXtr					SBO:0000185
	TR_QUE	queuine transport	queuine[c] <=> queuine[e]		Transport_69	-10	1000									SBO:0000185
	TR_QUIN	quinone transport	ubiquinone[c] <=> ubiquinone[e]		Transport_70	-10	1000				bigg.reaction/Coqe					SBO:0000185
	TR_RIB	ribose transport	alpha-D-ribose 1-phosphate[c] <=> alpha-D-ribose 1-phosphate[e]		Transport_71	-10	1000				bigg.reaction/RIBt					SBO:0000185
	TR_RIBPP	riobose bisphosphate transport	alpha-D-ribose 1,5-bisphosphate[c] <=> alpha-D-ribose 1,5-bisphosphate[e]		Transport_72	-10	1000									SBO:0000185
	TR_HSE	hydrogen selenide transport	hydrogen selenide[c] <=> hydrogen selenide[e]		Transport_73	-10	1000									SBO:0000185
	TR_SEO	selenite transport	selenite[c] <=> selenite[e]		Transport_74	-10	1000				bigg.reaction/SELTt					SBO:0000185
	TR_SER	ser transport	L-serine[c] <=> L-serine[e]		Transport_75	-10	1000							In reality, probably transported in the form of oligopeptides	https://doi.org/10.1128/mBio.02047-17	SBO:0000185
	TR_SPMN	spermidine transport	spermidine[c] <=> spermidine[e]		Transport_76	-10	1000								https://doi.org/10.1111/mmi.13940	SBO:0000185
	TR_S	S transport	sulfur[c] <=> sulfur[e]		Transport_77	-10	1000				bigg.reaction/St					SBO:0000185
	TR_THF	thf transport	THF[c] <=> THF[e]		Transport_78	-10	1000									SBO:0000185
	TR_THR	thr transport	L-threonine[c] <=> L-threonine[e]		Transport_79	-10	1000							In reality, probably transported in the form of oligopeptides	https://doi.org/10.1128/mBio.02047-17	SBO:0000185
	TR_THY	thymidine transport	thymidine[c] <=> thymidine[e]		Transport_80	-10	1000				bigg.reaction/THYMDt1					SBO:0000185
	TR_TREH	trehalose transport	trehalose-6-phosphate[c] + H2O[c] <=> trehalose[e] + phosphate[e]		Transport_81	-10	1000				kegg.reaction/R02780					SBO:0000185
	TR_TRP	trp transport	L-tryptophan[c] <=> L-tryptophan[e]		Transport_82	-10	1000				bigg.reaction/TRPt			In reality, probably transported in the form of oligopeptides	https://doi.org/10.1128/mBio.02047-17	SBO:0000185
	TR_TYR	tyr transport	L-tyrosine[c] <=> L-tyrosine[e]		Transport_83	-10	1000				bigg.reaction/TYRt					SBO:0000185
	TR_URI	uridine transport	uridine[c] <=> uridine[e]		Transport_84	-10	1000				bigg.reaction/URIt					SBO:0000185
	TR_VAL	val transport	L-valine[c] <=> L-valine[e]		Transport_85	-10	1000				bigg.reaction/VALtec			In reality, probably transported in the form of oligopeptides	https://doi.org/10.1128/mBio.02047-17	SBO:0000185
#	exchange
	EX_AOL	acetol exchange	acetol[e] <=>			-10	1000									SBO:0000185;SBO:0000627
	EX_ADN	adenine exchange	adenine[e] <=>			-10	1000									SBO:0000185;SBO:0000627
	EX_ADE	adenosine exchange	adenosine[e] <=>			-10	1000									SBO:0000185;SBO:0000627
	EX_ADEPP	adenosine 3',5'-bisphosphate exchange	adenosine 3',5'-bisphosphate[e] <=>			-10	1000									SBO:0000185;SBO:0000627
	EX_AGLU	glucose exchange	alpha-D-glucose[e] <=>			-10	1000									SBO:0000185;SBO:0000627
	EX_AI2	autoinducer 2 exchange	autoinducer 2[e] <=>			-10	1000									SBO:0000185;SBO:0000627
	EX_ALA	ala exchange	L-alanine[e] <=>			-10	1000				bigg.reaction/EX_ala__L_e					SBO:0000185;SBO:0000627
	EX_ARG	arg exchange	L-arginine[e] <=>			-10	1000				bigg.reaction/EX_arg__L_e					SBO:0000185;SBO:0000627
	EX_ASN	asn exchange	L-asparagine[e] <=>			-10	1000				bigg.reaction/EX_asn__L_e					SBO:0000185;SBO:0000627
	EX_ASP	asp exchange	L-aspartate[e] <=>			-10	1000				bigg.reaction/EX_asp__L_e					SBO:0000185;SBO:0000627
	EX_BGLUC	glucose transport	beta-D-glucose[e] <=>			-10	1000									SBO:0000185;SBO:0000627
	EX_BM	biomass exchange	biomass[e] =>			0	1000	1								SBO:0000185;SBO:0000627
	EX_CAMP	cAMP exchange	3',5'-cyclic AMP[e] <=>			-10	1000									SBO:0000185;SBO:0000627
	EX_CARP	carbamoyl phosphate exchange	carbamoyl phosphate[e] <=>			-10	1000									SBO:0000185;SBO:0000627
	EX_CGMP	cGMP exchange	3',5'-cyclic GMP[e] <=>			-10	1000									SBO:0000185;SBO:0000627
	EX_CHIBI	chitobiose exchange	chitobiose[e] <=>			-10	1000				bigg.reaction/EX_chtbs_e					SBO:0000185;SBO:0000627
	EX_CHO	cholesterol exchange	cholesterol[e] <=>			-10	1000				bigg.reaction/EX_chsterol_e					SBO:0000185;SBO:0000627
	EX_CHON	choline exchange	choline[e] <=>			-10	1000				bigg.reaction/EX_chol_e					SBO:0000185;SBO:0000627
	EX_CO2	CO2 echange	CO2[e] <=>			-10	1000				bigg.reaction/EX_co2_e					SBO:0000185;SBO:0000627
	EX_CRIB	cyclic riboseP transport	alpha-D-Ribose 1,2-cyclic phosphate 5-phosphate[e] <=>			-10	1000									SBO:0000185;SBO:0000627
	EX_CYS	cys exchange	L-cysteine[e] <=>			-10	1000									SBO:0000185;SBO:0000627
	EX_CYTN	cytidine exchange	cytidine[e] <=>			-10	1000									SBO:0000185;SBO:0000627
	EX_DADE	deoxyadenosine exchange	2'-deoxyadenosine[e] <=>			-10	1000									SBO:0000185;SBO:0000627
	EX_DCYT	deoxycytidine exchange	2'-deoxycytidine[e] <=>			-10	1000									SBO:0000185;SBO:0000627
	EX_DIGUA	guanylate transport	diguanylate[e] <=>			-10	1000									SBO:0000185;SBO:0000627
	EX_DIPI	diphosphate exchange	diphosphate[e] <=>			-10	1000				bigg.reaction/EX_ppi_e					SBO:0000185;SBO:0000627
	EX_DSER	dser exchange	D-serine[e] <=>			-10	1000				bigg.reaction/EX_ser__D_e					SBO:0000185;SBO:0000627
	EX_DURI	deoxyuridine exchange	deoxyuridine[e] <=>			-10	1000									SBO:0000185;SBO:0000627
	EX_FAD	fad exchange	FAD[e] <=>			-10	1000									SBO:0000185;SBO:0000627
	EX_FRUC	fructose exchange	beta-D-fructose 1-phosphate[e] <=>			-10	1000									SBO:0000185;SBO:0000627
	EX_GGPP	geranylgeranyl pyrophosphate exchange	geranylgeranyl diphosphate[e] <=>			-10	1000									SBO:0000185;SBO:0000627
	EX_GLCNACP	glcNac exchange	glcNac[e] <=>			-10	1000									SBO:0000185;SBO:0000627
	EX_GLN	gln exchange	L-glutamine[e] <=>			-10	1000									SBO:0000185;SBO:0000627
	EX_GLU	glu exchange	L-glutamate[e] <=>			-10	1000									SBO:0000185;SBO:0000627
	EX_GLY	gly exchange	glycine[e] <=>			-10	1000									SBO:0000185;SBO:0000627
	EX_GLYR	glycerol exchange	glycerol[e] <=>			-10	1000									SBO:0000185;SBO:0000627
	EX_GLYT	glycolate exchange	glycolate[e] <=>			-10	1000									SBO:0000185;SBO:0000627
	EX_GUA	guanine exchange	guanine[e] <=>			-10	1000									SBO:0000185;SBO:0000627
	EX_GUN	guanosine exchange	guanosine[e] <=>			-10	1000									SBO:0000185;SBO:0000627
	EX_H	H+ exchange	H+[e] <=>			-10	1000									bigg.reaction/EX_h_e;biocyc/META:RXN-14452;metanetx.reaction/MNXR100765;reactome.reaction/R-HSA-2534378;reactome.reaction/R-DDI-74723;reactome.reaction/R-BTA-170026;reactome.reaction/R-CFA-170026;reactome.reaction/R-SCE-74723;reactome.reaction/R-DRE-74723;reactome.reaction/R-HSA-170026;reactome.reaction/R-TGU-2534378;reactome.reaction/R-HSA-74723;reactome.reaction/R-CFA-2534378;reactome.reaction/…
	EX_H2O	H2O exchange	H2O[e] <=>			-10	1000				bigg.reaction/EX_h2o_e					SBO:0000185;SBO:0000627
	EX_HCO3	hydrogencarbonate exchange	hydrogencarbonate[e] <=>			-10	1000				bigg.reaction/EX_his__L_e					SBO:0000185;SBO:0000627
	EX_HIS	his exchange	L-histidine[e] <=>			-10	1000									SBO:0000185;SBO:0000627
	EX_HCYS	L-homocysteine exchange	L-homocysteine[e] <=>			-10	1000									SBO:0000185;SBO:0000627
	EX_HS	hydrogen sulfide exchange	hydrogen sulfide[e] <=>			-10	1000									SBO:0000185;SBO:0000627
	EX_HX	hypoxanthine exchange	hypoxanthine[e] <=>			-10	1000									SBO:0000185;SBO:0000627
	EX_ILE	ile exchange	L-isoleucine[e] <=>			-10	1000									SBO:0000185;SBO:0000627
	EX_INO	myo-inositol exchange	myo-inositol[e] <=>			-10	1000									SBO:0000185;SBO:0000627
	EX_INOP	myo-inositol phosphate exchange	myo-inositol phosphate[e] <=>			-10	1000									SBO:0000185;SBO:0000627
	EX_LAC	lactate exchange	L-lactate[e] <=>			-10	1000				bigg.reaction/EX_lac__L_e					SBO:0000185;SBO:0000627
	EX_LEU	leu exchange	L-leucine[e] <=>			-10	1000				bigg.reaction/EX_leu__L_e					SBO:0000185;SBO:0000627
	EX_LYS	lys exchange	L-lysine[e] <=>			-10	1000									SBO:0000185;SBO:0000627
	EX_MANNAC	n-acetyl mannosamine phosphate exchange	N-acetyl-D-mannosamine 6-phosphate[e] <=>			-10	1000									SBO:0000185;SBO:0000627
	EX_MAN	mannose exchange	alpha-D-mannose[e] <=>			-10	1000									SBO:0000185;SBO:0000627
	EX_MET	met exchange	L-methionine[e] <=>			-10	1000									SBO:0000185;SBO:0000627
	EX_NERP	neryl diphosphate exchange	neryl diphosphate[e] <=>			-10	1000									SBO:0000185;SBO:0000627
	EX_NICN	nicotinamide exchange	nicotinamide[e] <=>			-10	1000				bigg.reaction/EX_ncam_e					SBO:0000185;SBO:0000627
	EX_NITRITE	NO2 exchange	nitrite[e] <=>			-10	1000				bigg.reaction/EX_no2_e					SBO:0000185;SBO:0000627
	EX_NMN	nmn exchange	nicotinamide mononucleide[e] <=>			-10	1000									SBO:0000185;SBO:0000627
	EX_OCTPP	all-trans-octaprenyl-diphosphate exchange	all-trans-octaprenyl diphosphate[e] <=>			-10	1000									SBO:0000185;SBO:0000627
	EX_O	O2 exchange	oxygen[e] <=>			-10	1000									SBO:0000185;SBO:0000627
	EX_PALM	palmitate exchange	palmitate[e] <=>			-10	1000									SBO:0000185;SBO:0000627
	EX_PANTN	pantetheine transport	pantetheine[e] <=>			-10	1000									SBO:0000185;SBO:0000627
	EX_PANT	pantothenate exchange	pantothenate[e] <=>			-10	1000									SBO:0000185;SBO:0000627
	EX_PHE	phe exchange	L-phenylalanine[e] <=>			-10	1000									SBO:0000185;SBO:0000627
	EX_PI	phosphate exchange	phosphate[e] <=>			-10	1000									SBO:0000185;SBO:0000627
	EX_PRO	pro exchange	L-proline[e] <=>			-10	1000									SBO:0000185;SBO:0000627
	EX_PYDX	pyridoxal exchange	pyridoxal[e] <=>			-10	1000									SBO:0000185;SBO:0000627
	EX_QUE	queuine exchange	queuine[e] <=>			-10	1000									SBO:0000185;SBO:0000627
	EX_QUIN	quinone exchange	ubiquinone[e] <=>			-10	1000									SBO:0000185;SBO:0000627
	EX_RIB	ribose exchange	alpha-D-ribose 1-phosphate[e] <=>			-10	1000									SBO:0000185;SBO:0000627
	EX_RIBPP	riobose bisphosphate transport	alpha-D-ribose 1,5-bisphosphate[e] <=>			-10	1000									SBO:0000185;SBO:0000627
	EX_HSE	hydrogen selenide exchange	hydrogen selenide[e] <=>			-10	1000									SBO:0000185;SBO:0000627
	EX_SEO	selenite transport	selenite[e] <=>			-10	1000									SBO:0000185;SBO:0000627
	EX_SER	ser exchange	L-serine[e] <=>			-10	1000				bigg.reaction/EX_ser__L_e					SBO:0000185;SBO:0000627
	EX_SPMN	spermidine exchange	spermidine[e] <=>			-10	1000									SBO:0000185;SBO:0000627
	EX_S	S exchange	sulfur[e] <=>			-10	1000									SBO:0000185;SBO:0000627
	EX_THF	thf exchange	THF[e] <=>			-10	1000				bigg.reaction/EX_thf_e					SBO:0000185;SBO:0000627
	EX_THR	thr exchange	L-threonine[e] <=>			-10	1000									SBO:0000185;SBO:0000627
	EX_THY	thymidine exchange	thymidine[e] <=>			-10	1000									SBO:0000185;SBO:0000627
	EX_TREH	trehalose exchange	trehalose[e] <=>			-10	1000									SBO:0000185;SBO:0000627
	EX_TRP	trp exchange	L-tryptophan[e] <=>			-10	1000									SBO:0000185;SBO:0000627
	EX_TYR	tyr exchange	L-tyrosine[e] <=>			-10	1000									SBO:0000185;SBO:0000627
	EX_URI	uridine exchange	uridine[e] <=>			-10	1000									SBO:0000185;SBO:0000627
	EX_VAL	val exchange	L-valine[e] <=>			-10	1000									SBO:0000185;SBO:0000627
#	spontaneous
	SP_SO	spontaneous generation of superoxide	=> superoxide[c]		spontaneous	0	1000						X	This is to allow SUPEROXIDE_DISMUTASE to function		SBO:0000628
	SP_QR	spontaneous redox of ubiquinol	ubiquinol[c] => ubiquinone[c] + 2 H+[c]		spontaneous	0	1000						X	To regenerate ubiquinone for G3PQUINONE_DEHYDROGENASE		SBO:0000628
	SP_H2O2	spontaneous degredation of H2O2	2 hydrogen peroxide[c] => 2 H2O[c] + oxygen[c]		spontaneous	0	1000						X	H2O2 from SUPEROXIDE_DISMUTASE has to go somewhere		SBO:0000628
	SPON_PGLT	representative of phosphoglycolate in DNA single strand breaks	=> 2-phosphoglycolate[c]		spontaneous	0	1000						X	For PHOSPHOGLYCOLATE_PASE. May arise during DNA damage.		SBO:0000628
	SPON_FADH	Recycling of FADH	FADH[c] => FAD[c] + 2 H+[c]		spontaneous	0	1000						X	For FADG3P_OXIDOREDUCTASE		SBO:0000628

## Sheet: METS
#	ID	NAME	UNCONSTRAINED	MIRIAM	COMPOSITION	InChI	COMPARTMENT	REPLACEMENT ID	CHARGE
	(2E,6E)-farnesyl diphosphate[c]	(2E,6E)-farnesyl diphosphate		chebi/CHEBI:75763;pubchem.compound/15983959;SMILES/CC(=CCCC(=CCCC(=CCOP(OP([O-])(=O)[O-])(=O)[O-])C)C)C	C15H25O7P2		c	farnpp
	(L-threonylcarbamoyl)adenylate[c]	(L-threonylcarbamoyl)adenylate		chebi/CHEBI:73682;pubchem.compound/71464565	C15H19N6O11P		c	thrcarbad
	(R)-4'-phosphopantothenate[c]	(R)-4'-phosphopantothenate		chebi/CHEBI:10986;pubchem.compound/16755653	C9H15NO8P		c	ppant
	(R)-4'-phosphopantothenoyl-L-cysteine[c]	(R)-4'-phosphopantothenoyl-L-cysteine		chebi/CHEBI:59458;pubchem.compound/25245609	C12H20N2O9PS		c	ppantcys
	(R)-mevalonate 5-phosphate[c]	(R)-mevalonate 5-phosphate		chebi/CHEBI:8146;pubchem.compound/25244548;SMILES/CC(O)(CCOP(=O)([O-])[O-])CC(=O)[O-]	C6H10O7P		c	mevp
	(R)-mevalonate diphosphate[c]	(R)-mevalonate diphosphate		chebi/CHEBI:7557;pubchem.compound/24916915;SMILES/CC(O)(CCOP(=O)([O-])OP([O-])([O-])=O)CC(=O)[O-]	C6H10O10P2		c	mevpp
	(R)-mevalonate[c]	(R)-mevalonate		pubchem.compound/5288798;chebi/CHEBI:6464;SMILES/CC(O)(CCO)CC(=O)[O-]	C6H11O4		c	mev
	(R)-pantothenate[c]	(R)-pantothenate		pubchem.compound/167945;chebi/CHEBI:9032;SMILES/CC(C)(CO)C(O)C(=O)NCCC(=O)[O-]	C9H16NO5		c	pantt
	(S)-3-hydroxy-3-methylglutaryl-CoA[c]	(S)-3-hydroxy-3-methylglutaryl-CoA		pubchem.compound/5288565;chebi/CHEBI:3074;SMILES/CC(C)(C(O)C(=O)NCCC(=O)NCCSC(=O)CC(C)(O)CC(=O)[O-])COP(=O)(OP(=O)(OCC1(C(OP([O-])(=O)[O-])C(O)C(O1)N3(C2(=C(C(N)=NC=N2)N=C3))))[O-])[O-]	C27H39N7O20P3S		c	hmgcoa
	2'-deoxyadenosine[c]	2'-deoxyadenosine		chebi/CHEBI:7256;pubchem.compound/13730;SMILES/C(O)C1(OC(CC(O)1)N3(C=NC2(=C(N)N=CN=C23)))	C10H13N5O3		c	daden
	2'-deoxycytidine[c]	2'-deoxycytidine		pubchem.compound/13711;chebi/CHEBI:5698;SMILES/C1(=CN(C(=O)N=C(N)1)C2(CC(O)C(CO)O2))	C9H13N3O4		c	dcytid
	2'-deoxyguanosine[c]	2'deoxyguanosine		pubchem.compound/135398592;chebi/CHEBI:17172	C10H13N5O4		c	dguan
	2'-deoxyinosine[c]	deoxyinosine		pubchem.compound/135398593;chebi/CHEBI:28997	C10H12N4O4		c	dinos
	2-phospho-D-glycerate[c]	2-phospho-D-glycerate		chebi/CHEBI:8289;pubchem.compound/40467846;SMILES/C(=O)([O-])C(OP(=O)([O-])[O-])CO	C3H4O7P		c	2pglycer
	2-phosphoglycolate[c]	2-phosphoglycolate		chebi/CHEBI:8033;pubchem.compound/24916760;SMILES/C(OP([O-])(=O)[O-])C([O-])=O	C2H2O6P		c	2pglycol
	3',5'-cyclic AMP[c]	cyclic AMP		pubchem.compound/7059571;chebi/CHEBI:58165	C10H11N5O6P		c	camp
	3',5'-cyclic GMP[c]	cyclic GMP		pubchem.compound/135398569;chebi/CHEBI:57746	C10H11N5O7P		c	cgmp
	3'-dephospho-CoA[c]	3'-dephospho-CoA		chebi/CHEBI:7328;pubchem.compound/45266562;SMILES/CC(C)(COP(=O)([O-])OP(=O)([O-])OCC1(OC(C(O)C(O)1)N3(C=NC2(C(N)=NC=NC=23))))C(O)C(=O)NCCC(=O)NCCS	C21H33N7O13P2S		c	dpcoa
	3-phospho-D-glycerate[c]	3-phospho-D-glycerate		chebi/CHEBI:8272;pubchem.compound/25245548;SMILES/C(OP(=O)([O-])[O-])C(O)C(=O)[O-]	C3H4O7P		c	3pglycer
	3-phospho-D-glyceroyl-phosphate[c]	3-phospho-D-glyceroyl-phosphate		pubchem.compound/46878409;chebi/CHEBI:7604;SMILES/C(C(O)C(OP(=O)([O-])[O-])=O)OP(=O)([O-])[O-]	C3H4O10P2		c	3pglycolp
	4'-phosphopantetheine[c]	4'-phosphopantetheine		chebi/CHEBI:1723;pubchem.compound/25245905;SMILES/CC(C(O)C(=O)NCCC(NCCS)=O)(C)COP([O-])(=O)[O-]	C11H21N2O7PS		c	ppanth
	5'-phospho-alpha-D-ribose 1-diphosphate[c]	phospho-ribose-diphosphate		chebi/CHEBI:58017;pubchem.compound/7339	C5H8O14P3		c	pribpp
	6-phospho D-glucono-1,5-lactone[c]	6-phospho D-glucono-1,5-lactone		chebi/CHEBI:7955;pubchem.compound/46926335;SMILES/C(OP([O-])(=O)[O-])C1(C(O)C(O)C(O)C(=O)O1)	C6H9O9P		c	pglulac
	acetate[c]	acetate		pubchem.compound/175;chebi/CHEBI:0089;SMILES/CC([O-])=O	C2H3O2		c	ac
	acetoacetyl-CoA[c]	acetoacetyl-CoA		pubchem.compound/45266540;chebi/CHEBI:7286;SMILES/CC(=O)CC(=O)SCCNC(=O)CCNC(=O)C(O)C(C)(C)COP(=O)(OP(=O)(OCC1(C(OP([O-])(=O)[O-])C(O)C(O1)N3(C2(=C(C(N)=NC=N2)N=C3))))[O-])[O-]	C25H36N7O18P3S		c	acaccoa
	acetol[c]	acetol		pubchem.compound/8299;chebi/CHEBI:7957;SMILES/CC(=O)CO	C3H6O2		c	acol
	acetyl phosphate[c]	acetyl phosphate		pubchem.compound/4183249;chebi/CHEBI:2191;SMILES/CC(OP([O-])(=O)[O-])=O	C2H3O5P		c	acp
	acetyl-CoA[c]	acetyl-CoA		chebi/CHEBI:7288;pubchem.compound/45266541;SMILES/CC(=O)SCCNC(=O)CCNC(=O)C(O)C(C)(C)COP(=O)(OP(=O)(OCC1(C(OP([O-])(=O)[O-])C(O)C(O1)N3(C2(=C(C(N)=NC=N2)N=C3))))[O-])[O-]	C23H34N7O17P3S		c	accoa
	ACP[c]	acyl carrier protein		chebi/CHEBI:13534;https://www.kegg.jp/entry/C00229;pubchem.compound/5490374	R		c	acptn
	acyl-ACP[c]	palmitoyl-ACP		chebi/CHEBI:5697;https://www.kegg.jp/entry/C20683	RC16H30O		c	acyacp
	acyl-CoA[c]	palmitoyl-CoA		chebi/CHEBI:7379;pubchem.compound/45266605;SMILES/CCCCCCCCCCCCCCCC(SCCNC(=O)CCNC(=O)C(O)C(C)(C)COP(=O)(OP(=O)(OCC1(C(OP([O-])(=O)[O-])C(O)C(O1)N3(C2(=C(C(N)=NC=N2)N=C3))))[O-])[O-])=O	C37N7O17SP3H62		c	acycoa
	acyl-sn-glycerol-3P[c]	palmitoyl glycerol-3-phosphate		chebi/CHEBI:16975;pubchem.compound/46173172	C19H37O7P		c	acyg3p
	adenine[c]	adenine		chebi/CHEBI:6708;pubchem.compound/190;SMILES/C1(N)(N=CN=C2(NC=NC=12))	C5H5N5		c	adnn
	adenosine 3',5'-bisphosphate[c]	adenosine 3',5'-bisphosphate		chebi/CHEBI:8343;pubchem.compound/23615194;SMILES/C(C3(C(C(C(N2(C1(=C(C(=NC=N1)N)N=C2)))O3)O)OP(=O)([O-])[O-]))OP([O-])([O-])=O	C10H11N5O10P2		c	adenpp
	adenosine[c]	adenosine		chebi/CHEBI:16335;pubchem.compound/60961	C10H13N5O4		c	adose
	ADP[c]	ADP		chebi/CHEBI:56216;pubchem.compound/7058055;SMILES/C(C3(C(C(C(N2(C1(=C(C(=NC=N1)N)N=C2)))O3)O)O))OP(OP(=O)([O-])[O-])([O-])=O	C10H12N5O10P2		c	adp
	ala-tRNA[c]	Charged-ALA-tRNAs		chebi/CHEBI:17732;https://www.kegg.jp/entry/C00886	RC3H6NO		c	alatrna
	all-trans-octaprenyl diphosphate[c]	all-trans-octaprenyl diphosphate		chebi/CHEBI:7711;pubchem.compound/25245331;SMILES/CC(C)=CCCC(C)=CCCC(C)=CCCC(C)=CCCC(C)=CCCC(C)=CCCC(C)=CCCC(C)=CCOP(=O)([O-])OP(=O)([O-])[O-]	C40H65O7P2		c	octappp
	alpha-D-glucose 1-phosphate[c]	alpha-D-Glucose 1-phosphate		chebi/CHEBI:58601;pubchem.compound/7091266	C6H11O9P		c	aglu1p
	alpha-D-glucose 6-phosphate[c]	alpha-D-glucose 6-phosphate		chebi/CHEBI:8225;pubchem.compound/21604864;SMILES/C(OP(=O)([O-])[O-])C1(OC(O)C(O)C(O)C(O)1)	C6H11O9P		c	aglu6p
	alpha-D-mannose 1-phosphate[c]	alpha-D-mannose 1-phosphate		chebi/CHEBI:8409;pubchem.compound/25245607;SMILES/C(O)C1(OC(OP(=O)([O-])[O-])C(O)C(O)C(O)1)	C6H11O9P		c	aman1p
	alpha-D-mannose 6-phosphate[c]	alpha-D-mannose 6-phosphate		chebi/CHEBI:60332;https://www.kegg.jp/entry/C00275;pubchem.compound/439279	C6H11O9P		c	aman6p
	alpha-D-Ribose 1,2-cyclic phosphate 5-phosphate[c]	alpha-D-Ribose 1,2-cyclic phosphate 5-phosphate		chebi/CHEBI:68687;pubchem.compound/70678976	C5H7O10P2		c	aribcpp
	alpha-D-ribose 1,5-bisphosphate[c]	5-phospho-alpha-D-ribose 1-diphosphate		chebi/CHEBI:8017;pubchem.compound/20848918;SMILES/C(OP(=O)([O-])[O-])C1(OC(OP([O-])(=O)OP([O-])(=O)[O-])C(O)C(O)1)	C5H8O11P2		c	aribpp
	alpha-D-ribose 1-phosphate[c]	alpha-D-ribose-1-phosphate		chebi/CHEBI:7720;pubchem.compound/23615443;SMILES/C(O)C1(C(O)C(O)C(OP(=O)([O-])[O-])O1)	C5H9O8P		c	arib1p
	alpha-D-ribose 5-phosphate[c]	RIBOSE-5P		chebi/CHEBI:140679;pubchem.compound/7098640	C5H9O8P		c	arib5p
	alpha-D-ribulose 5-phosphate[c]	D-ribulose 5-phosphate		chebi/CHEBI:8121;pubchem.compound/21144996;SMILES/C(C(C(C(CO)=O)O)O)OP([O-])([O-])=O	C5H9O8P		c	aribu5p
	ammonium[c]	ammonium		chebi/CHEBI:8938;pubchem.compound/223;SMILES/[NH4+]	H4N		c	nh4
	AMP[c]	AMP		chebi/CHEBI:56215;pubchem.compound/15938965;SMILES/C(C3(C(C(C(N2(C1(=C(C(=NC=N1)N)N=C2)))O3)O)O))OP([O-])([O-])=O	C10H12N5O7P		c	amp
	arg-tRNA[c]	Charged-ARG-tRNAs		chebi/CHEBI:18366;https://www.kegg.jp/entry/C02163	RC6H14N4O		c	argtrna
	asn-tRNA[c]	Charged-ASN-tRNAs		chebi/CHEBI:29265;https://www.kegg.jp/entry/C03402	RC4H7N2O2		c	asntrna
	asp-tRNA[c]	Charged-ASP-tRNAs		chebi/CHEBI:29151;https://www.kegg.jp/entry/C06113	RC4H5NO3		c	asptrna
	ATP[c]	ATP		chebi/CHEBI:0616;pubchem.compound/5461108;SMILES/C(C3(C(C(C(N2(C1(=C(C(=NC=N1)N)N=C2)))O3)O)O))OP([O-])(=O)OP([O-])(=O)OP([O-])(=O)[O-]	C10H12N5O13P3		c	atp
	autoinducer 2[c]	autoinducer 2		chebi/CHEBI:9484;pubchem.compound/11170991;SMILES/CC(C(C(CO)O)=O)=O	C5H8O4		c	ai2
	beta-D-fructose 1,6-bisphosphate[c]	beta-D-fructose 1,6-bisphosphate		pubchem.compound/5460765;chebi/CHEBI:2966;SMILES/C(C1(C(C(C(O1)(COP(=O)([O-])[O-])O)O)O))OP([O-])(=O)[O-]	C6H10O12P2		c	bfrucpp
	beta-D-fructose 1-phosphate[c]	beta-D-fructose 1-phosphate		chebi/CHEBI:138881;pubchem.compound/25244216	C6H11O9P		c	bfruc1p
	beta-D-fructose 6-phosphate[c]	beta-D-Fructose 6-phosphate[c]		chebi/CHEBI:7634;pubchem.compound/21604863;SMILES/C(OP(=O)([O-])[O-])C1(OC(CO)(O)C(O)C(O)1)	C6H11O9P		c	bfruc6p
	beta-D-glucose 1-phosphate[c]	beta-D-glucose-1-phosphate		chebi/CHEBI:57684;pubchem.compound/25244208	C6H11O9P		c	bgluc1p
	beta-D-glucose 6-phosphate[c]	beta-D-glucose 6-phosphate		chebi/CHEBI:8247;pubchem.compound/21604865;SMILES/C(C1(OC(C(C(C1O)O)O)O))OP([O-])([O-])=O	C6H11O9P		c	bgluc6p
	beta-nicotinate D-ribonucleotide[c]	beta-nicotinate D-ribonucleotide		chebi/CHEBI:7502;pubchem.compound/46878382;SMILES/C(OP([O-])(=O)[O-])C1(C(O)C(O)C(O1)[N+]2(C=CC=C(C(=O)[O-])C=2))	C11H12NO9P		c	nicnuc
	biomass[c]	pseudo biomass			X		c	bm
	carbamoyl phosphate[c]	carbamoyl phosphate		chebi/CHEBI:8228;pubchem.compound/3423467;SMILES/C(=O)(N)OP(=O)([O-])[O-]	CH2NO5P		c	carbp
	CDP[c]	CDP		chebi/CHEBI:8069;pubchem.compound/20056867;SMILES/C(C2(C(C(C(N1(C(N=C(C=C1)N)=O))O2)O)O))OP(OP([O-])([O-])=O)([O-])=O	C9H12N3O11P2		c	cdp
	CDP-diacylglycerol[c]	CDP-diacylglycerol		chebi/CHEBI:17962;pubchem.compound/45934309	C44H77N3O15P2		c	cdpdag
	cholesterol[c]	cholesterol		chebi/CHEBI:16113;pubchem.compound/5997	C27H46O		c	cho
	choline[c]	choline		pubchem.compound/305;chebi/CHEBI:5354;SMILES/C(CO)[N+](C)(C)C	C5H14NO		c	choline
	CMP[c]	CMP		chebi/CHEBI:0377;pubchem.compound/7058165;SMILES/C(C2(C(C(C(N1(C(N=C(C=C1)N)=O))O2)O)O))OP([O-])([O-])=O	C9H12N3O8P		c	cmp
	CO2[c]	CO2		chebi/CHEBI:6526;pubchem.compound/280;SMILES/C(=O)=O	O2C		c	co2
	CoA[c]	coenzyme A		chebi/CHEBI:7287;pubchem.compound/25113190;SMILES/CC(C)(C(O)C(=O)NCCC(=O)NCCS)COP(=O)(OP(=O)(OCC1(OC(C(C1OP([O-])(=O)[O-])O)N3(C2(=C(C(N)=NC=N2)N=C3))))[O-])[O-]	C21H32N7O16P3S		c	coa
	CTP[c]	CTP		pubchem.compound/7058166;chebi/CHEBI:7563;SMILES/C(OP([O-])(=O)OP([O-])(=O)OP([O-])(=O)[O-])C1(OC(C(O)C(O)1)N2(C=CC(N)=NC(=O)2))	C9H12N3O14P3		c	ctp
	cyclic di-3',5'-guanylate[c]	cyclic di-3',5'-guanylate		chebi/CHEBI:8805;pubchem.compound/25245336;SMILES/C1(C7(C(OP([O-])(=O)OCC4(C(OP([O-])(=O)O1)C(O)C(N3(C2(N=C(N)NC(=O)C=2N=C3)))O4))C(O)C(N6(C5(N=C(N)NC(=O)C=5N=C6)))O7))	C20H22N10O14P2		c	cdgmp
	cys-tRNA[c]	Charged-CYS-tRNAs		chebi/CHEBI:29152;https://www.kegg.jp/entry/C03125	RC3H6NOS		c	cystrna
	cytidine[c]	cytidine		pubchem.compound/6175;chebi/CHEBI:7562;SMILES/C(C2(C(C(C(N1(C(N=C(C=C1)N)=O))O2)O)O))O	C9H13N3O5		c	cytn
	dADP[c]	dADP		chebi/CHEBI:7667;pubchem.compound/21125569;SMILES/C(C3(C(CC(N2(C1(=C(C(=NC=N1)N)N=C2)))O3)O))OP(OP([O-])([O-])=O)([O-])=O	C10H12N5O9P2		c	dadp
	D-alanine[c]	D-alanine		chebi/CHEBI:7416;pubchem.compound/7311725;SMILES/CC([N+])C([O-])=O	C3H7NO2		c	dala
	D-alanyl-D-alanine[c]	D-alanyl-D-alanine		chebi/CHEBI:7822;pubchem.compound/6992112;SMILES/CC([N+])C(=O)NC(C)C([O-])=O	C6H12N2O3		c	dalaala
	dAMP[c]	dAMP		chebi/CHEBI:8245;pubchem.compound/22848660;SMILES/C(C3(C(CC(N2(C1(=C(C(=NC=N1)N)N=C2)))O3)O))OP([O-])([O-])=O	C10H12N5O6P		c	damp
	dATP[c]	dATP		chebi/CHEBI:1404;pubchem.compound/25320183;SMILES/C(C3(C(CC(N2(C1(=C(C(=NC=N1)N)N=C2)))O3)O))OP(OP(OP([O-])(=O)[O-])([O-])=O)([O-])=O	C10H12N5O12P3		c	datp
	dCDP[c]	dCDP		chebi/CHEBI:8593;pubchem.compound/21122964;SMILES/C(C2(C(CC(N1(C(N=C(C=C1)N)=O))O2)O))OP(OP(=O)([O-])[O-])([O-])=O	C9H12N3O10P2		c	dcdp
	dCMP[c]	dCMP		chebi/CHEBI:7566;pubchem.compound/7058169;SMILES/C(C2(C(CC(N1(C(N=C(C=C1)N)=O))O2)O))OP([O-])([O-])=O	C9H12N3O7P		c	dcmp
	dCTP[c]	dCTP		chebi/CHEBI:1481;pubchem.compound/25244665;SMILES/C(C2(C(CC(N1(C(N=C(C=C1)N)=O))O2)O))OP(OP(OP(=O)([O-])[O-])([O-])=O)([O-])=O	C9H12N3O13P3		c	dctp
	deoxyuridine[c]	deoxyuridine		chebi/CHEBI:16450;pubchem.compound/13712	C9H12N2O5		c	duri
	dGDP[c]	dGDP		chebi/CHEBI:8595;pubchem.compound/25245673;SMILES/C(OP(=O)([O-])OP(=O)([O-])[O-])C1(OC(CC(O)1)N3(C=NC2(C(=O)NC(N)=NC=23)))	C10H12N5O10P2		c	dgdp
	D-gluconate 6-phosphate[c]	D-gluconate 6-phosphate		chebi/CHEBI:8759;pubchem.compound/36688186;SMILES/C(C(C(C(C(C([O-])=O)O)O)O)O)OP([O-])([O-])=O	C6H10O10P		c	dglucp
	D-glucosamine-6-P[c]	D-GLUCOSAMINE-6-P		chebi/CHEBI:75989;pubchem.compound/25244770	C6H13NO8P		c	dglcnp
	D-glutamate[c]	D-glutamate		chebi/CHEBI:9986;pubchem.compound/5460297;SMILES/C(CCC(C(=O)[O-])[N+])([O-])=O	C5H8NO4		c	dglu
	D-glyceraldehyde 3-phosphate[c]	D-glyceraldehyde 3-phosphate		chebi/CHEBI:9776;pubchem.compound/24794350;SMILES/[CH](=O)C(O)COP(=O)([O-])[O-]	C3H5O6P		c	ga3p
	dGMP[c]	dGMP		chebi/CHEBI:7673;pubchem.compound/6994968;SMILES/C(OP(=O)([O-])[O-])C1(OC(CC(O)1)N3(C=NC2(C(=O)NC(N)=NC=23)))	C10H12N5O7P		c	dgmp
	dGTP[c]	dGTP		chebi/CHEBI:1429;pubchem.compound/25246112;SMILES/C(OP(=O)([O-])OP(=O)(OP([O-])([O-])=O)[O-])C1(OC(CC(O)1)N3(C=NC2(C(=O)NC(N)=NC=23)))	C10H12N5O13P3		c	dgtp
	diguanylate[c]	linear diguanylate		chebi/CHEBI:58754	C20H23N10O15P2		c	diguan
	dimethylallyl diphosphate[c]	dimethylallyl diphosphate		chebi/CHEBI:7623;pubchem.compound/15983958;SMILES/CC(C)=CCOP(=O)([O-])OP(=O)([O-])[O-]	C5H9O7P2		c	dimepp
	dIMP[c]	dIMP		chebi/CHEBI:1194;pubchem.compound/22841129;SMILES/C(OP(=O)([O-])[O-])C1(OC(CC(O)1)N3(C=NC2(C(=O)NC=NC=23)))	C10H11N4O7P		c	dimp
	diphosphate[c]	diphosphate		chebi/CHEBI:9888;pubchem.compound/1023;SMILES/O=P(O)(OP([O-])([O-])=O)[O-]	HO7P2		c	pp
	D-serine[c]	D-serine		chebi/CHEBI:35247;pubchem.compound/6857549	C3H7NO3		c	dser
	dTDP[c]	TDP		chebi/CHEBI:8369;pubchem.compound/21124327;SMILES/CC1(=CN(C(=O)NC(=O)1)C2(CC(O)C(COP(=O)([O-])OP(=O)([O-])[O-])O2))	C10H13N2O11P2		c	dtdp
	dTMP[c]	dTMP		chebi/CHEBI:3528;pubchem.compound/16755631;SMILES/CC1(=CN(C(=O)NC(=O)1)C2(CC(O)C(COP(=O)([O-])[O-])O2))	C10H13N2O8P		c	dtmp
	dTTP[c]	TTP		chebi/CHEBI:18077;pubchem.compound/11988283	C10H13N2O14P3		c	dttp
	dUMP[c]	dUMP		chebi/CHEBI:46422;pubchem.compound/18601100;SMILES/C(OP(=O)([O-])[O-])C1(OC(CC(O)1)N2(C=CC(=O)NC(=O)2))	C9H11N2O8P		c	dump
	dXMP[c]	dXMP		pubchem.compound/25203219	C10H11N4O8P		c	dxmp
	FAD[c]	FAD		chebi/CHEBI:7692;pubchem.compound/46906035;SMILES/CC6(=C(C)C=C5(C(N=C1(C(=O)[N-]C(=O)N=C1N(CC(C(O)C(O)COP(OP([O-])(OCC4(C(O)C(O)C(N3(C=NC2(C(N)=NC=NC=23)))O4))=O)([O-])=O)O)5))=C6))	C27H30N9O15P2		c	fad
	FADH[c]	FADH		chebi/CHEBI:30788;pubchem.compound/446013	C27H32N9O15P2		c	fadh
	fmet-tRNA[c]	N-formyl-L-methionyl-tRNAfmet		chebi/CHEBI:17119;https://www.kegg.jp/entry/C03294	RH9C6NO2S		c	fmettrna
	formyl-THF[c]	FORMYL-THF-GLU-N		chebi/CHEBI:15637;pubchem.compound/3533	C20H21N7O7		c	fthf
	galactosylcholesterol[c]	galactosylcholesterol		chebi/CHEBI:189066;pubchem.compound/11613669	C42H68N2O18P2		c	galch
	galactosyldiacylglycerol[c]	galactosyldiacylglycerol		chebi/CHEBI:17615;https://www.kegg.jp/entry/C03692	C41H76O9		c	galdag
	GDP[c]	GDP		chebi/CHEBI:8189;pubchem.compound/21604868;SMILES/C(OP(=O)([O-])OP(=O)([O-])[O-])C1(OC(C(O)C(O)1)N3(C=NC2(C(=O)NC(N)=NC=23)))	C10H12N5O11P2		c	gdp
	geranyl diphosphate[c]	geranyl diphosphate		chebi/CHEBI:58057;pubchem.compound/19379894	C10H17O7P2		c	gerpp
	geranylgeranyl diphosphate[c]	geranylgeranyl diphosphate		chebi/CHEBI:8756;pubchem.compound/5497105;SMILES/CC(C)=CCCC(C)=CCCC(C)=CCCC(C)=CCOP(=O)([O-])OP(=O)([O-])[O-]	C20H33O7P2		c	gergerpp
	glcNac[c]	N-acetyl-beta-D-glucosamine		chebi/CHEBI:8009;pubchem.compound/24139;SMILES/CC(=O)NC1(C(O)OC(CO)C(O)C(O)1)	C8H15NO6		c	glcnac
	glcNacP[c]	N-acetyl-D-glucosamine-6-P		chebi/CHEBI:57513;pubchem.compound/25243963	C8H14NO9P		c	glcnacp
	gln-tRNA[c]	Charged-GLN-tRNAs		chebi/CHEBI:29166;https://www.kegg.jp/entry/C02282	RC5H9N2O2		c	glntrna
	glu-tRNA[c]	Charged-GLT-tRNAs		chebi/CHEBI:29157;https://www.kegg.jp/entry/C02987	RC5H7NO3		c	glutrna
	glycerol[c]	glycerol		pubchem.compound/753;chebi/CHEBI:7754;SMILES/C(C(O)CO)O	C3H8O3		c	glyol
	glycerone phosphate[c]	glycerone phosphate		chebi/CHEBI:7642;pubchem.compound/4643300;SMILES/C(C(=O)CO)OP([O-])([O-])=O	C3H5O6P		c	glonep
	glycine[c]	glycine		chebi/CHEBI:7305;pubchem.compound/5257127;SMILES/C([N+])C([O-])=O	C2H5NO2		c	gly
	glycolate[c]	glycolate		pubchem.compound/5460308;chebi/CHEBI:9805;SMILES/C(C(=O)[O-])O	C2H3O3		c	glate
	gly-tRNA[c]	Charged-GLY-tRNAs		chebi/CHEBI:8115;pubchem.compound/1807035;SMILES/C(OP(=O)([O-])[O-])C1(OC(C(O)C(O)1)N3(C=NC2(C(=O)NC(N)=NC=23)))	RH4C2NO		c	glytrna
	GMP[c]	GMP		pubchem.compound/7058167;chebi/CHEBI:7565;SMILES/C(OP([O-])(=O)OP(=O)([O-])OP([O-])(=O)[O-])C1(OC(C(O)C(O)1)N3(C=NC2(C(=O)NC(N)=NC=23)))	C10H12N5O8P		c	gmp
	GTP[c]	GTP		chebi/CHEBI:37565;pubchem.compound/135398633	C10H12N5O14P3		c	gtp
	guanine[c]	guanine		chebi/CHEBI:16235;pubchem.compound/135398634	C5H5N5O		c	guani
	guanosine[c]	guanosine		chebi/CHEBI:16750;pubchem.compound/135398635	C10H13N5O5		c	guan
	H+[c]	H+		bigg.metabolite/h;biocyc/META:PROTON;chebi/CHEBI:5584;chebi/CHEBI:13357;chebi/CHEBI:15378;chebi/CHEBI:10744;hmdb/HMDB59597;kegg.compound/C00080;metanetx.chemical/MNXM1;reactome.compound/2000349;reactome.compound/425978;reactome.compound/74722;reactome.compound/428040;reactome.compound/427899;reactome.compound/428548;reactome.compound/156540;reactome.compound/70106;reactome.compound/425969;reactom…	H		c	h
	H2O[c]	H2O		chebi/CHEBI:5377;pubchem.compound/962;SMILES/[OH2]	H2O		c	h2o
	his-tRNA[c]	Charged-HIS-tRNAs		chebi/CHEBI:29155	RC6H8N3O		c	histrna
	hydrogen peroxide[c]	hydrogen peroxide		pubchem.compound/784;chebi/CHEBI:6240;SMILES/OO	H2O2		c	h2o2
	hydrogen selenide[c]	Hydrogen selenide		chebi/CHEBI:16503;pubchem.compound/533;SMILES/[SeH2]	H2Se		c	h2se
	hydrogen sulfide[c]	hydrogen sulfide		pubchem.compound/402;chebi/CHEBI:6136;SMILES/[SH2]	H2S		c	h2s
	hydrogencarbonate[c]	hydrogencarbonate		pubchem.compound/769;chebi/CHEBI:7544;SMILES/C([O-])(=O)O	HCO3		c	hco3
	hypoxanthine[c]	hypoxanthine		pubchem.compound/790;chebi/CHEBI:7368;SMILES/C1(NC2(=C(N=1)N=CNC(=O)2))	C5H4N4O		c	hxan
	ile-tRNA[c]	Charged-ILE-tRNAs		chebi/CHEBI:29160	RC6H12NO		c	iletrna
	IMP[c]	IMP		chebi/CHEBI:8053;pubchem.compound/7140378;SMILES/C(OP(=O)([O-])[O-])C1(OC(C(O)C(O)1)N3(C=NC2(C(=O)NC=NC=23)))	C10H11N4O8P		c	imp
	isopentenyl diphosphate[c]	isopentenyl diphosphate		chebi/CHEBI:28769;pubchem.compound/15983957;SMILES/C=C(C)CCOP([O-])(=O)OP([O-])(=O)[O-]	C5H9O7P2		c	isopenpp
	L-alanine[c]	L-alanine		chebi/CHEBI:7972;pubchem.compound/7311724;SMILES/CC([N+])C([O-])=O	C3H7NO2		c	ala
	L-arginine[c]	L-arginine		chebi/CHEBI:2682;pubchem.compound/1549073;SMILES/C(NC(N)=[N+])CCC([N+])C(=O)[O-]	C6H15N4O2		c	arg
	L-asparagine[c]	L-asparagine		chebi/CHEBI:8048;pubchem.compound/6992089;SMILES/C(CC(C(=O)[O-])[N+])(N)=O	C4H8N2O3		c	asn
	L-aspartate[c]	L-aspartate		chebi/CHEBI:9991;pubchem.compound/5460294;SMILES/C(C(=O)[O-])C([N+])C(=O)[O-]	C4H6NO4		c	asp
	L-citrulline[c]	L-citrulline		chebi/CHEBI:7743;pubchem.compound/6992098;SMILES/C(NC(N)=O)CCC([N+])C(=O)[O-]	C6H13N3O3		c	cit
	L-cysteine[c]	L-cysteine		chebi/CHEBI:5235;pubchem.compound/6419722;SMILES/C(S)C(C(=O)[O-])[N+]	C3H7NO2S		c	cys
	leu-tRNA[c]	Charged-LEU-tRNAs		chebi/CHEBI:16624	RC6H12NO		c	leutrna
	L-glutamate[c]	L-glutamate		pubchem.compound/5460299;chebi/CHEBI:9985;SMILES/C(CCC(C(=O)[O-])[N+])([O-])=O	C5H8NO4		c	glu
	L-glutamine[c]	L-glutamine		chebi/CHEBI:8359;pubchem.compound/6992086;SMILES/C(=O)(N)CCC([N+])C([O-])=O	C5H10N2O3		c	gln
	L-histidine[c]	L-histidine		chebi/CHEBI:7595;pubchem.compound/6971009;SMILES/C1(NC=NC=1CC(C(=O)[O-])[N+])	C6H9N3O2		c	his
	L-homocysteine[c]	L-homocysteine		chebi/CHEBI:8199;pubchem.compound/6971015;SMILES/C(C(CCS)[N+])(=O)[O-]	C4H9NO2S		c	homocys
	L-isoleucine[c]	L-isoleucine		chebi/CHEBI:8045;pubchem.compound/7043901;SMILES/CCC(C)C([N+])C(=O)[O-]	C6H13NO2		c	ile
	L-lactate[c]	(S)-lactate		pubchem.compound/5460161;chebi/CHEBI:6651;SMILES/CC(C([O-])=O)O	C3H5O3		c	lac
	L-leucine[c]	L-leucine		chebi/CHEBI:7427;pubchem.compound/7045798;SMILES/CC(CC([N+])C([O-])=O)C	C6H13NO2		c	leu
	L-lysine[c]	L-lysine		chebi/CHEBI:2551;pubchem.compound/5460926;SMILES/C([N+])CCCC([N+])C([O-])=O	C6H15N2O2		c	lys
	L-methionine[c]	L-methionine		chebi/CHEBI:7844;pubchem.compound/6992087;SMILES/CSCCC([N+])C([O-])=O	C5H11NO2S		c	met
	L-ornithine[c]	L-ornithine		chebi/CHEBI:6911;pubchem.compound/6992088;SMILES/C(=O)([O-])C([N+])CCC[N+]	C5H13N2O2		c	orn
	L-phenylalanine[c]	L-phenylalanine		chebi/CHEBI:8095;pubchem.compound/6925665;SMILES/C([O-])(=O)C([N+])CC1(C=CC=CC=1)	C9H11NO2		c	phe
	L-proline[c]	L-proline		chebi/CHEBI:0039;pubchem.compound/6971047;SMILES/C1([N+]C(CC1)C(=O)[O-])	C5H9NO2		c	pro
	L-serine[c]	L-serine		chebi/CHEBI:3384;pubchem.compound/6857581;SMILES/C(O)C([N+])C(=O)[O-]	C3H7NO3		c	ser
	L-threonine[c]	L-threonine		chebi/CHEBI:7926;pubchem.compound/6971019;SMILES/CC(O)C([N+])C(=O)[O-]	C4H9NO3		c	thr
	L-tryptophan[c]	L-tryptophan		chebi/CHEBI:7912;pubchem.compound/6923516;SMILES/C2(NC1(C=CC=CC=1C(CC([N+])C(=O)[O-])=2))	C11H12N2O2		c	trp
	L-tyrosine[c]	L-tyrosine		chebi/CHEBI:8315;pubchem.compound/6942100;SMILES/C(C(CC1(C=CC(O)=CC=1))[N+])(=O)[O-]	C9H11NO3		c	tyr
	L-valine[c]	L-valine		chebi/CHEBI:7762;pubchem.compound/6971018;SMILES/CC(C)C([N+])C([O-])=O	C5H11NO2		c	val
	lys-tRNA[c]	Charged-LYS-tRNAs		chebi/CHEBI:16047	RC6H14N2O		c	lystrna
	methenyl-THF[c]	5-10-METHENYL-THF-GLU-N		chebi/CHEBI:15638;pubchem.compound/3733	C20H20N7O6		c	menethf
	methylene-THF[c]	METHYLENE-THF-GLU-N		chebi/CHEBI:1989;pubchem.compound/3443	C20H21N7O6		c	mythf
	methylglyoxal[c]	methylglyoxal		chebi/CHEBI:17158;pubchem.compound/880	C3H4O2		c	meglx
	met-tRNA[c]	Charged-MET-tRNAs		chebi/CHEBI:16635	RC5H10NOS		c	mettrna
	myo-inositol phosphate[c]	myo-inositol-P		chebi/CHEBI:64841;pubchem.compound/25203035	C6H11O9P		c	inosp
	myo-inositol[c]	myo-inositol		chebi/CHEBI:7268;pubchem.compound/892;SMILES/C1(C(C(C(C(C1O)O)O)O)O)O	C6H12O6		c	inos
	N-acetyl-D-mannosamine 6-phosphate[c]	N-acetyl-D-mannosamine 6-phosphate		pubchem.compound/54758653;chebi/CHEBI:8273;SMILES/CC(=O)NC1(C(O)OC(COP([O-])(=O)[O-])C(O)C(O)1)	C8H14NO9P		c	mannacp
	NAD+[c]	NAD+		chebi/CHEBI:7540;pubchem.compound/15938971;SMILES/C1(C(=CC=C[N+]=1C5(OC(COP(=O)([O-])OP(=O)([O-])OCC2(OC(C(O)C(O)2)N4(C=NC3(C(N)=NC=NC=34))))C(O)C(O)5))C(N)=O)	C21H26N7O14P2		c	nad
	NADH[c]	NADH		chebi/CHEBI:7945;pubchem.compound/21604869;SMILES/C1(=C(CC=CN1C5(OC(COP(=O)([O-])OP(=O)([O-])OCC2(OC(C(O)C(O)2)N4(C=NC3(C(N)=NC=NC=34))))C(O)C(O)5))C(N)=O)	C21H27N7O14P2		c	nadh
	NADP+[c]	NADP+		chebi/CHEBI:8349;pubchem.compound/15938972;SMILES/C5(=[N+](C1(OC(C(C1O)O)COP(OP(OCC4(C(C(C(N3(C2(=C(C(=NC=N2)N)N=C3)))O4)OP([O-])([O-])=O)O))([O-])=O)(=O)[O-]))C=C(C=C5)C(=O)N)	C21H25N7O17P3		c	nadp
	NADPH[c]	NADPH		chebi/CHEBI:7783;pubchem.compound/15983949;SMILES/C5(N(C1(OC(C(C1O)O)COP(OP(OCC4(C(C(C(N3(C2(=C(C(=NC=N2)N)N=C3)))O4)OP([O-])([O-])=O)O))([O-])=O)(=O)[O-]))C=C(CC=5)C(=O)N)	C21H26N7O17P3		c	nadph
	neryl diphosphate[c]	neryl diphosphate		chebi/CHEBI:7665;pubchem.compound/25245689;SMILES/CC(=CCCC(=CCOP([O-])(OP([O-])([O-])=O)=O)C)C	C10H17O7P2		c	nerpp
	nicotinamide mononucleide[c]	beta-nicotinamide D-ribonucleotide		chebi/CHEBI:14649;pubchem.compound/23617374	C11H14N2O8P		c	nmn
	nicotinamide[c]	nicotinamide		chebi/CHEBI:7154;pubchem.compound/936;SMILES/C1(=NC=C(C(=O)N)C=C1)	C6H6N2O		c	nicn
	nicotinate adenine dinucleotide[c]	nicotinate adenine dinucleotide		pubchem.compound/45266646;chebi/CHEBI:8437;SMILES/C1(C(=CC=C[N+]=1C5(OC(COP(=O)([O-])OP(=O)([O-])OCC2(OC(C(O)C(O)2)N4(C=NC3(C(N)=NC=NC=34))))C(O)C(O)5))C([O-])=O)	C21H24N6O15P2		c	nican
	nicotinate[c]	nicotinate		pubchem.compound/937;chebi/CHEBI:2544;SMILES/C1(=CC=C(C([O-])=O)C=N1)	C6H4NO2		c	nic
	nitrite[c]	nitrite		chebi/CHEBI:16301;pubchem.compound/946;SMILES/N([O-])=O	NO2		c	no2
	oxygen[c]	oxygen		pubchem.compound/977;chebi/CHEBI:5379;SMILES/O=O	O2		c	o2
	palmitate[c]	palmitate		chebi/CHEBI:896;pubchem.compound/504166;SMILES/CCCCCCCCCCCCCCCC([O-])=O	C16H31O2		c	fa
	pantetheine[c]	pantetheine		pubchem.compound/439322;chebi/CHEBI:6753;SMILES/CC(C(O)C(=O)NCCC(NCCS)=O)(C)CO	C11H22N2O4S		c	pant
	peptidoglycan subunit[c]	pseudo metabolite for nascent peptidoglycan		chebi/CHEBI:8005	C76N16O38H128		c	pgm
	peptidoglycan[c]	pseudo metabolite for cross-linked peptidoglycan		chebi/CHEBI:8005	C111N23O56H187		c	pgxl
	phe-tRNA[c]	Charged-PHE-tRNAs		chebi/CHEBI:29153	RC9H10NO		c	phetrna
	phosphate[c]	phosphate		pubchem.compound/3681305;chebi/CHEBI:3474;SMILES/[O-]P(=O)(O)[O-]	HO4P		c	p
	phosphatidic acid[c]	dipalmmitoyl phosphatidic acid		pubchem.compound/25201390;chebi/CHEBI:72859	C35H66O8P		c	pa
	phosphatidylcholine[c]	dipalmityl phosphatidylcholine		chebi/CHEBI:66850	C40H78NO8P		c	pc
	phosphatidylglycerol[c]	dipalmitoyl phosphatidylglycerol		chebi/CHEBI:141297	C38H71O13P2		c	pg
	phosphochitobiose[c]	phosphodiacetylchitobiose		chebi/CHEBI:141297;pubchem.compound/90659212	C16H27N2O14P		c	pchit
	phosphoenolpyruvate[c]	phosphoenolpyruvate		chebi/CHEBI:8702;pubchem.compound/3674425;SMILES/C=C(OP([O-])([O-])=O)C([O-])=O	C3H2O6P		c	pep
	ppGpp[c]	ppGpp		chebi/CHEBI:7828;pubchem.compound/15938967;SMILES/C(OP(=O)([O-])OP(=O)(O)[O-])C1(OC(C(O)C(OP([O-])(=O)OP([O-])([O-])=O)1)N3(C=NC2(C(=O)NC(N)=NC=23)))	C10H11N5O17P4		c	ppgpp
	pppGpp[c]	pppGpp		chebi/CHEBI:6690;pubchem.compound/46173549;SMILES/C(OP([O-])(=O)OP([O-])(=O)OP([O-])(=O)[O-])C1(OC(C(O)C(OP([O-])(=O)OP(O)([O-])=O)1)N3(C=NC2(C(=O)NC(N)=NC=23)))	C10H11N5O20P5		c	pppgpp
	protein[c]	pseudo proteins		chebi/CHEBI:16541	R		c	ptn
	pro-tRNA[c]	Charged-PRO-tRNAs		chebi/CHEBI:29154	RC5H8NO		c	protrna
	pyridoxal 5'-phosphate[c]	pyridoxal 5'-phosphate		chebi/CHEBI:97326;pubchem.compound/644168;SMILES/CC1(N=CC(=C(C=1O)C=O)COP(=O)([O-])[O-])	C8H8NO6P		c	pxalp
	pyridoxal[c]	pyridoxal		pubchem.compound/1050;chebi/CHEBI:7310;SMILES/CC1(N=CC(=C(C=1O)C=O)CO)	C8H9NO3		c	pxal
	pyruvate[c]	pyruvate		pubchem.compound/107735;chebi/CHEBI:5361;SMILES/CC(=O)C(=O)[O-]	C3H3O3		c	pyr
	queuine[c]	queuine		chebi/CHEBI:7674;pubchem.compound/86289319;SMILES/C([N+]C1(C=CC(O)C(O)1))C2(=CNC3(N=C(NC(=O)C2=3)N))	C12H16N5O3		c	que
	S-adenosylhomocysteine[c]	S-adenosyl-L-homocysteine		pubchem.compound/25246222;chebi/CHEBI:7856;SMILES/C(SCC3(C(O)C(O)C(N2(C1(N=CN=C(N)C=1N=C2)))O3))CC(C([O-])=O)[N+]	C14H20N6O5S		c	sahcys
	S-adenosylmethionine[c]	S-ADENOSYLMETHIONINE		chebi/CHEBI:59789;pubchem.compound/44229224	C15H23N6O5S		c	samet
	selenite[c]	Selenite[c]		chebi/CHEBI:18212;pubchem.compound/1090	O3Se		c	se
	ser-tRNA[c]	Charged-SER-tRNAs		chebi/CHEBI:29162	RC3H6NO2		c	sertrna
	sn-glycerol 3-phosphate[c]	sn-glycerol 3-phosphate		pubchem.compound/7048686;chebi/CHEBI:7597;SMILES/C(OP([O-])(=O)[O-])C(O)CO	C3H7O6P		c	gol3p
	S-ribosyl-L-homocysteine[c]	S-ribosyl-L-homocysteine		chebi/CHEBI:7575;pubchem.compound/25245776;SMILES/C(CC([N+])C(=O)[O-])SCC1(OC(O)C(O)C(O)1)	C9H17NO6S		c	ribhcys
	spermidine[c]	spermidine		chebi/CHEBI:57834;pubchem.compound/6992097;SMILES/C([NH3+])CC[NH2+]CCCC[NH3+]	C7H22N3		c	spmd
	sulfur[c]	elemental sulfur		chebi/CHEBI:7909;SMILES/S	S		c	s
	superoxide[c]	superoxide		pubchem.compound/5359597;chebi/CHEBI:8421;SMILES/[O-]O	O2		c	ho2
	THF[c]	5,6,7,8-Tetrahydrofolate		pubchem.compound/135398649;chebi/CHEBI:57453	C19H21N7O6		c	thf
	thr-tRNA[c]	Charged-THR-tRNAs		chebi/CHEBI:29163	RC4H8NO2		c	thrtrna
	thymidine[c]	thymidine		chebi/CHEBI:7748;pubchem.compound/5789;SMILES/CC1(=CN(C(=O)NC(=O)1)C2(CC(O)C(CO)O2))	C10H14N2O5		c	tmdn
	trehalose-6-phosphate[c]	trehalose		chebi/CHEBI:7748;pubchem.compound/10871590	C12H21O14P		c	treh
	tRNA[c]	a generic covering all uncharged tRNAs		chebi/CHEBI:33697	R		c	trna
	trp-tRNA[c]	Charged-TRP-tRNAs		chebi/CHEBI:29159	RC11H11N2O		c	trptrna
	tyr-tRNA[c]	Charged-TYR-tRNAs		chebi/CHEBI:29161	RC9H10NO2		c	tyrtrna
	ubiquinol[c]	ETR-Quinols		chebi/CHEBI:177490;pubchem.compound/447920	C14H20O4		c	ubiqol
	ubiquinone[c]	ETR-Quinones		chebi/CHEBI:46234;pubchem.compound/4462	C14H18O4		c	ubi
	UDP[c]	UDP		pubchem.compound/20056717;chebi/CHEBI:8223;SMILES/C(OP(=O)([O-])OP(=O)([O-])[O-])C1(OC(C(O)C(O)1)N2(C=CC(=O)NC(=O)2))	C9H11N2O12P2		c	udp
	UDP-galactose[c]	UDP-alpha-D-galactose		chebi/CHEBI:7635;pubchem.compound/25244587;SMILES/C(OP(=O)([O-])OP(=O)([O-])OC1(OC(C([O-])=O)C(O)C(O)C(O)1))C2(OC(C(O)C(O)2)N3(C=CC(=O)NC(=O)3))	C15H22N2O17P2		c	udpgal
	UDP-glcNac[c]	UDP-N-acetyl-alpha-D-glucosamine		chebi/CHEBI:7705;pubchem.compound/16667373;SMILES/CC(=O)NC3(C(OP(OP(OCC1(C(C(C(O1)N2(C=CC(NC2=O)=O))O)O))([O-])=O)([O-])=O)OC(C(C3O)O)CO)	C17H25N3O17P2		c	udpglcnac
	UDP-glcNac-enolpyruvate[c]	UDP-N-acetyl-alpha-D-glucosamine-enolpyruvate		chebi/CHEBI:8483;pubchem.compound/25244881;SMILES/C=C(OC3(C(O)C(CO)OC(OP(=O)([O-])OP(=O)([O-])OCC1(OC(C(O)C(O)1)N2(C=CC(=O)NC(=O)2)))C(NC(C)=O)3))C(=O)[O-]	C20H26N3O19P2		c	ugnacpep
	UDP-glucose[c]	UDP-alpha or beta-D-glucose		pubchem.compound/16667346;chebi/CHEBI:8885;SMILES/C(O)C1(C(O)C(O)C(O)C(O1)OP(OP(=O)([O-])OCC2(OC(C(O)C(O)2)N3(C=CC(=O)NC(=O)3)))([O-])=O)	C15H22N2O17P2		c	udpglu
	UDP-murNac[c]	UDP-N-acetyl-alpha-D-muramate		chebi/CHEBI:0757;pubchem.compound/24772978;SMILES/CC(C([O-])=O)OC3(C(O)C(CO)OC(OP(=O)([O-])OP(=O)([O-])OCC1(OC(C(O)C(O)1)N2(C=CC(=O)NC(=O)2)))C(NC(C)=O)3)	C20N3O19P2H28		c	umurnac
	UDP-murNac-dipeptide[c]	UDP-N-acetyl-alpha-D-muramoyl-L-alanyl-D-glutamate		chebi/CHEBI:83900;pubchem.compound/25243858	C28N5O23P2H39		c	u2murnac
	UDP-murNac-Lala[c]	UDP-murNac-L-alanine		chebi/CHEBI:83898;pubchem.compound/25245974	C23N4O20P2H33		c	umurnacala
	UDP-murNac-pentapeptide[c]	UDP-N-acetyl-alpha-D-muramoyl-L-alanyl-gamma-D-glutamyl-L-ornithyl-D-alanyl-D-alanine		biocyc/META:UDP-NAcMur-Peptides	C39N9O26P2H62		c	umurnac5
	UDP-murNac-tripeptide[c]	UDP-N-acetyl-alpha-D-muramoyl-L-alanyl-gamma-D-glutamyl-L-ornithine		biocyc/META:UDP-N-acetylmuramoyl-Tripeptide	C33N7O24P2H51		c	umurnac3
	UMP[c]	UMP		chebi/CHEBI:7865;pubchem.compound/1778309;SMILES/C(OP(=O)([O-])[O-])C1(OC(C(O)C(O)1)N2(C=CC(=O)NC(=O)2))	C9H11N2O9P		c	ump
	undecaprenyl diphosphate[c]	di-trans,octa-cis-undecaprenyl diphosphate		chebi/CHEBI:8405;pubchem.compound/25245563;SMILES/CC(=CCCC(=CCCC(=CCCC(C)=CCCC(C)=CCCC(C)=CCCC(C)=CCCC(C)=CCCC(C)=CCCC(C)=CCCC(C)=CCOP(=O)([O-])OP(=O)([O-])[O-])C)C)C	C55H89O7P2		c	undpp
	undecaprenyl phosphate[c]	di-trans,octa-cis-undecaprenyl phosphate		chebi/CHEBI:0392;pubchem.compound/25245635;SMILES/CC(=CCCC(=CCCC(=CCCC(C)=CCCC(C)=CCCC(C)=CCCC(C)=CCCC(C)=CCCC(C)=CCCC(C)=CCCC(C)=CCOP(=O)([O-])[O-])C)C)C	C55H89O4P		c	undp
	undecaprenyl-glcNac-murNac-pentapeptide[c]	all-trans-undecaprenyldiphospho-[(N-acetyl-beta-D-glucosaminyl)-(1,4)-]-N-acetyl-alpha-D-muramoyl-L-alanyl-gamma-D-glutamyl-ornithine-D-alanyl-D-alanine		chebi/CHEBI:61082	C93N8O26P2H153		c	und2ac5
	undecaprenyl-glcNac-murNac-tetrapeptide[c]	peptidoglycan crosslinking precursor		chebi/CHEBI:61082	C90N7O25P2H148		c	pgmon
	undecaprenyl-murNac-pentapeptide[c]	undecaprenyldiphospho-N-acetylmuramoyl-L-alanyl-gamma-D-glutamyl-ornithine-D-alanyl-D-alanine		chebi/CHEBI:61082	C85N7O21P2H140		c	undac5
	uridine[c]	uridine		pubchem.compound/6029;chebi/CHEBI:6704;SMILES/C(O)C1(OC(C(O)C(O)1)N2(C=CC(=O)NC(=O)2))	C9H12N2O6		c	uri
	UTP[c]	UTP		pubchem.compound/7058168;chebi/CHEBI:6398;SMILES/C(OP(=O)([O-])OP(=O)([O-])OP(=O)([O-])[O-])C1(OC(C(O)C(O)1)N2(C=CC(=O)NC(=O)2))	C9H11N2O15P3		c	utp
	val-tRNA[c]	Charged-VAL-tRNAs		chebi/CHEBI:29164	RC5H10NO		c	valtrna
	XMP[c]	XMP		pubchem.compound/23421208;chebi/CHEBI:7464;SMILES/C(OP(=O)([O-])[O-])C1(C(O)C(O)C(O1)N3(C=NC2(C(=O)NC(=O)NC=23)))	C10H11N4O9P		c	xmp
	2'-deoxyadenosine[e]	2'-deoxyadenosine		chebi/CHEBI:7256;pubchem.compound/13730;SMILES/C(O)C1(OC(CC(O)1)N3(C=NC2(=C(N)N=CN=C23)))	C10H13N5O3		e	dadene
	2'-deoxycytidine[e]	2'-deoxycytidine		pubchem.compound/13711;chebi/CHEBI:5698;SMILES/C1(=CN(C(=O)N=C(N)1)C2(CC(O)C(CO)O2))	C9H13N3O4		e	dcytide
	3',5'-cyclic AMP[e]	cyclic AMP		pubchem.compound/7059571;chebi/CHEBI:58165	C10H11N5O6P		e	campe
	3',5'-cyclic GMP[e]	cyclic GMP		pubchem.compound/135398569;chebi/CHEBI:57746	C10H11N5O7P		e	cgmpe
	acetol[e]	acetol		pubchem.compound/8299;chebi/CHEBI:7957;SMILES/CC(=O)CO	C3H6O2		e	acole
	adenine[e]	adenine		chebi/CHEBI:6708;pubchem.compound/190;SMILES/C1(N)(N=CN=C2(NC=NC=12))	C5H5N5		e	adnne
	adenosine 3',5'-bisphosphate[e]	adenosine 3',5'-bisphosphate		chebi/CHEBI:8343;pubchem.compound/23615194;SMILES/C(C3(C(C(C(N2(C1(=C(C(=NC=N1)N)N=C2)))O3)O)OP(=O)([O-])[O-]))OP([O-])([O-])=O	C10H11N5O10P2		e	adenppe
	adenosine[e]	adenosine		chebi/CHEBI:16335;pubchem.compound/60961	C10H13N5O4		e	adosee
	all-trans-octaprenyl diphosphate[e]	all-trans-octaprenyl diphosphate		chebi/CHEBI:7711;pubchem.compound/25245331;SMILES/CC(C)=CCCC(C)=CCCC(C)=CCCC(C)=CCCC(C)=CCCC(C)=CCCC(C)=CCCC(C)=CCOP(=O)([O-])OP(=O)([O-])[O-]	C40H65O7P2		e	octappe
	alpha-D-glucose[e]	alpha-d-glucose		chebi/CHEBI:17925;pubchem.compound/79025;SMILES/C(=O)[R]	C6H12O6		e	aglue
	alpha-D-mannose[e]	alpha-D-mannose		chebi/CHEBI:60332;pubchem.compound/25244236	C6H12O6		e	aman6pe
	alpha-D-Ribose 1,2-cyclic phosphate 5-phosphate[e]	alpha-D-Ribose 1,2-cyclic phosphate 5-phosphate		chebi/CHEBI:68687;pubchem.compound/70678976	C5H7O10P2		e	acribppe
	alpha-D-ribose 1,5-bisphosphate[e]	5-phospho-alpha-D-ribose 1-diphosphate		chebi/CHEBI:8017;pubchem.compound/20848918;SMILES/C(OP(=O)([O-])[O-])C1(OC(OP([O-])(=O)OP([O-])(=O)[O-])C(O)C(O)1)	C5H8O11P2		e	aribppe
	alpha-D-ribose 1-phosphate[e]	alpha-D-ribose-1-phosphate		chebi/CHEBI:7720;pubchem.compound/23615443;SMILES/C(O)C1(C(O)C(O)C(OP(=O)([O-])[O-])O1)	C5H9O8P		e	arib1pe
	autoinducer 2[e]	autoinducer 3		chebi/CHEBI:9484;pubchem.compound/11170991;SMILES/CC(C(C(CO)O)=O)=O	C5H8O4		e	ai2e
	beta-D-fructose 1-phosphate[e]	beta-D-fructose 1-phosphate		chebi/CHEBI:138881;pubchem.compound/25244216	C6H11O9P		e	bruc1pe
	beta-D-glucose[e]	beta-d-glucose		chebi/CHEBI:15903;pubchem.compound/64689;SMILES/C(=O)[R]	C6H12O6		e	bglue
	biomass[e]	pseudo biomass			X		e	bme
	carbamoyl phosphate[e]	carbamoyl phosphate		chebi/CHEBI:8228;pubchem.compound/3423467;SMILES/C(=O)(N)OP(=O)([O-])[O-]	CH2NO5P		e	carbpe
	chitobiose[e]	chitobiose		chebi/CHEBI:50676;pubchem.compound/90657429	C16H28N2O11		e	chite
	cholesterol[e]	cholesterol		chebi/CHEBI:16113;pubchem.compound/5997	C27H46O		e	choe
	choline[e]	choline		pubchem.compound/305;chebi/CHEBI:5354;SMILES/C(CO)[N+](C)(C)C	C5H14NO		e	cholinee
	CO2[e]	CO3		chebi/CHEBI:6526;pubchem.compound/280;SMILES/C(=O)=O	O2C		e	co2e
	cytidine[e]	cytidine		pubchem.compound/6175;chebi/CHEBI:7562;SMILES/C(C2(C(C(C(N1(C(N=C(C=C1)N)=O))O2)O)O))O	C9H13N3O5		e	cytne
	deoxyuridine[e]	deoxyuridine		chebi/CHEBI:16450;pubchem.compound/13712	C9H12N2O5		e	durie
	diguanylate[e]	linear diguanylate		chebi/CHEBI:58754	C20H23N10O15P2		e	diguane
	diphosphate[e]	diphosphate		chebi/CHEBI:9888;pubchem.compound/1023;SMILES/O=P(O)(OP([O-])([O-])=O)[O-]	HO7P2		e	ppe
	D-serine[e]	D-serine		chebi/CHEBI:35247;pubchem.compound/6857549	C3H7NO3		e	dsere
	FAD[e]	FAD		chebi/CHEBI:7692;pubchem.compound/46906035;SMILES/CC6(=C(C)C=C5(C(N=C1(C(=O)[N-]C(=O)N=C1N(CC(C(O)C(O)COP(OP([O-])(OCC4(C(O)C(O)C(N3(C=NC2(C(N)=NC=NC=23)))O4))=O)([O-])=O)O)5))=C6))	C27H30N9O15P2		e	fade
	geranylgeranyl diphosphate[e]	geranylgeranyl diphosphate		chebi/CHEBI:8756;pubchem.compound/5497105;SMILES/CC(C)=CCCC(C)=CCCC(C)=CCCC(C)=CCOP(=O)([O-])OP(=O)([O-])[O-]	C20H33O7P2		e	gergerppe
	glcNac[e]	N-acetyl-beta-D-glucosamine		chebi/CHEBI:8009;pubchem.compound/24139;SMILES/CC(=O)NC1(C(O)OC(CO)C(O)C(O)1)	C8H15NO6		e	glcnace
	glycerol[e]	glycerol		pubchem.compound/753;chebi/CHEBI:7754;SMILES/C(C(O)CO)O	C3H8O3		e	glyole
	glycine[e]	glycine		chebi/CHEBI:7305;pubchem.compound/5257127;SMILES/C([N+])C([O-])=O	C2H5NO2		e	glye
	glycolate[e]	glycolate		pubchem.compound/5460308;chebi/CHEBI:9805;SMILES/C(C(=O)[O-])O	C2H3O3		e	glatee
	guanine[e]	guanine		chebi/CHEBI:16235	C5H5N5O		e	guanie
	guanosine[e]	guanosine		chebi/CHEBI:16750;pubchem.compound/135398635	C10H13N5O5		e	guane
	H+[e]	H+		bigg.metabolite/h;biocyc/META:PROTON;chebi/CHEBI:5584;chebi/CHEBI:13357;chebi/CHEBI:15378;chebi/CHEBI:10744;hmdb/HMDB59597;kegg.compound/C00080;metanetx.chemical/MNXM1;reactome.compound/2000349;reactome.compound/425978;reactome.compound/74722;reactome.compound/428040;reactome.compound/427899;reactome.compound/428548;reactome.compound/156540;reactome.compound/70106;reactome.compound/425969;reactom…	H		e	he
	H2O[e]	H2O		chebi/CHEBI:5377;pubchem.compound/962;SMILES/[OH2]	H2O		e	h2oe
	hydrogen selenide[e]	Hydrogen selenide		chebi/CHEBI:16503;pubchem.compound/533;SMILES/[SeH2]	H2Se		e	h2see
	hydrogen sulfide[e]	hydrogen sulfide		pubchem.compound/402;chebi/CHEBI:6136;SMILES/[SH2]	H2S		e	h2sex
	hydrogencarbonate[e]	hydrogencarbonate		pubchem.compound/769;chebi/CHEBI:7544;SMILES/C([O-])(=O)O	HCO3		e	hco3e
	hypoxanthine[e]	hypoxanthine		pubchem.compound/790;chebi/CHEBI:7368;SMILES/C1(NC2(=C(N=1)N=CNC(=O)2))	C5H4N4O		e	hxane
	L-alanine[e]	L-alanine		chebi/CHEBI:7972;pubchem.compound/7311724;SMILES/CC([N+])C([O-])=O	C3H7NO2		e	alae
	L-arginine[e]	L-arginine		chebi/CHEBI:2682;pubchem.compound/1549073;SMILES/C(NC(N)=[N+])CCC([N+])C(=O)[O-]	C6H15N4O2		e	arge
	L-asparagine[e]	L-asparagine		chebi/CHEBI:8048;pubchem.compound/6992089;SMILES/C(CC(C(=O)[O-])[N+])(N)=O	C4H8N2O3		e	asne
	L-aspartate[e]	L-aspartate		chebi/CHEBI:9991;pubchem.compound/5460294;SMILES/C(C(=O)[O-])C([N+])C(=O)[O-]	C4H6NO4		e	aspe
	L-cysteine[e]	L-cysteine		chebi/CHEBI:5235;pubchem.compound/6419722;SMILES/C(S)C(C(=O)[O-])[N+]	C3H7NO2S		e	cyse
	L-glutamate[e]	L-glutamate		pubchem.compound/5460299;chebi/CHEBI:9985;SMILES/C(CCC(C(=O)[O-])[N+])([O-])=O	C5H8NO4		e	glue
	L-glutamine[e]	L-glutamine		chebi/CHEBI:8359;pubchem.compound/6992086;SMILES/C(=O)(N)CCC([N+])C([O-])=O	C5H10N2O3		e	glne
	L-histidine[e]	L-histidine		chebi/CHEBI:7595;pubchem.compound/6971009;SMILES/C1(NC=NC=1CC(C(=O)[O-])[N+])	C6H9N3O2		e	hise
	L-homocysteine[e]	L-homocysteine		chebi/CHEBI:8199;pubchem.compound/6971015;SMILES/C(C(CCS)[N+])(=O)[O-]	C4H9NO2S		e	homocyse
	L-isoleucine[e]	L-isoleucine		chebi/CHEBI:8045;pubchem.compound/7043901;SMILES/CCC(C)C([N+])C(=O)[O-]	C6H13NO2		e	ilee
	L-lactate[e]	(S)-lactate		pubchem.compound/5460161;chebi/CHEBI:6651;SMILES/CC(C([O-])=O)O	C3H5O3		e	lace
	L-leucine[e]	L-leucine		chebi/CHEBI:7427;pubchem.compound/7045798;SMILES/CC(CC([N+])C([O-])=O)C	C6H13NO2		e	leue
	L-lysine[e]	L-lysine		chebi/CHEBI:2551;pubchem.compound/5460926;SMILES/C([N+])CCCC([N+])C([O-])=O	C6H15N2O2		e	lyse
	L-methionine[e]	L-methionine		chebi/CHEBI:7844;pubchem.compound/6992087;SMILES/CSCCC([N+])C([O-])=O	C5H11NO2S		e	mete
	L-phenylalanine[e]	L-phenylalanine		chebi/CHEBI:8095;pubchem.compound/6925665;SMILES/C([O-])(=O)C([N+])CC1(C=CC=CC=1)	C9H11NO2		e	phee
	L-proline[e]	L-proline		chebi/CHEBI:0039;pubchem.compound/6971047;SMILES/C1([N+]C(CC1)C(=O)[O-])	C5H9NO2		e	proe
	L-serine[e]	L-serine		chebi/CHEBI:3384;pubchem.compound/6857581;SMILES/C(O)C([N+])C(=O)[O-]	C3H7NO3		e	sere
	L-threonine[e]	L-threonine		chebi/CHEBI:7926;pubchem.compound/6971019;SMILES/CC(O)C([N+])C(=O)[O-]	C4H9NO3		e	thre
	L-tryptophan[e]	L-tryptophan		chebi/CHEBI:7912;pubchem.compound/6923516;SMILES/C2(NC1(C=CC=CC=1C(CC([N+])C(=O)[O-])=2))	C11H12N2O2		e	trpe
	L-tyrosine[e]	L-tyrosine		chebi/CHEBI:8315;pubchem.compound/6942100;SMILES/C(C(CC1(C=CC(O)=CC=1))[N+])(=O)[O-]	C9H11NO3		e	tyre
	L-valine[e]	L-valine		chebi/CHEBI:7762;pubchem.compound/6971018;SMILES/CC(C)C([N+])C([O-])=O	C5H11NO2		e	vale
	myo-inositol phosphate[e]	myo-inositol-P		chebi/CHEBI:64841;pubchem.compound/25203035	C6H11O9P		e	inospe
	myo-inositol[e]	myo-inositol		chebi/CHEBI:7268;pubchem.compound/892;SMILES/C1(C(C(C(C(C1O)O)O)O)O)O	C6H12O6		e	inose
	N-acetyl-D-mannosamine 6-phosphate[e]	N-acetyl-D-mannosamine 6-phosphate		pubchem.compound/54758653;chebi/CHEBI:8273;SMILES/CC(=O)NC1(C(O)OC(COP([O-])(=O)[O-])C(O)C(O)1)	C8H14NO9P		e	mannacpe
	neryl diphosphate[e]	neryl diphosphate		chebi/CHEBI:7665;pubchem.compound/25245689;SMILES/CC(=CCCC(=CCOP([O-])(OP([O-])([O-])=O)=O)C)C	C10H17O7P2		e	nerppe
	nicotinamide mononucleide[e]	beta-nicotinamide D-ribonucleotide		chebi/CHEBI:14649;pubchem.compound/23617374	C11H14N2O8P		e	nmne
	nicotinamide[e]	nicotinamide		chebi/CHEBI:7154;pubchem.compound/936;SMILES/C1(=NC=C(C(=O)N)C=C1)	C6H6N2O		e	nicne
	nitrite[e]	nitrite		chebi/CHEBI:16301;pubchem.compound/946;SMILES/N([O-])=O	NO2		e	no2e
	oxygen[e]	oxygen		pubchem.compound/977;chebi/CHEBI:5379;SMILES/O=O	O2		e	o2e
	palmitate[e]	palmitate		chebi/CHEBI:896;pubchem.compound/504166;SMILES/CCCCCCCCCCCCCCCC([O-])=O	C16H31O2		e	fae
	pantetheine[e]	pantetheine		pubchem.compound/439322;chebi/CHEBI:6753;SMILES/CC(C(O)C(=O)NCCC(NCCS)=O)(C)CO	C11H22N2O4S		e	pante
	pantothenate[e]	pantothenate		pubchem.compound/167945;chebi/CHEBI:29032	C9H16NO5		e	pantne
	phosphate[e]	phosphate		pubchem.compound/3681305;chebi/CHEBI:3474;SMILES/[O-]P(=O)(O)[O-]	HO4P		e	pe
	pyridoxal[e]	pyridoxal		pubchem.compound/1050;chebi/CHEBI:7310;SMILES/CC1(N=CC(=C(C=1O)C=O)CO)	C8H9NO3		e	pxale
	queuine[e]	queuine		chebi/CHEBI:7674;pubchem.compound/86289319;SMILES/C([N+]C1(C=CC(O)C(O)1))C2(=CNC3(N=C(NC(=O)C2=3)N))	C12H16N5O3		e	quee
	selenite[e]	Selenite[e]		chebi/CHEBI:18212;pubchem.compound/1090	O3Se		e	see
	spermidine[e]	spermidine		chebi/CHEBI:57834;pubchem.compound/6992097;SMILES/C([NH3+])CC[NH2+]CCCC[NH3+]	C7H22N3		e	spmde
	sulfur[e]	elemental sulfur		chebi/CHEBI:7909;SMILES/S	S		e	sex
	THF[e]	5,6,7,8-Tetrahydrofolate		pubchem.compound/135398649;chebi/CHEBI:57453	C19H21N7O6		e	thfe
	thymidine[e]	thymidine		chebi/CHEBI:7748;pubchem.compound/5789;SMILES/CC1(=CN(C(=O)NC(=O)1)C2(CC(O)C(CO)O2))	C10H14N2O5		e	tmdne
	trehalose[e]	trehalose		chebi/CHEBI:7748;pubchem.compound/10871590	C12H22O11		e	trehe
	ubiquinone[e]	ETR-Quinones		chebi/CHEBI:46234;pubchem.compound/4462	C14H18O4		e	ubie
	uridine[e]	uridine		pubchem.compound/6029;chebi/CHEBI:6704;SMILES/C(O)C1(OC(C(O)C(O)1)N2(C=CC(=O)NC(=O)2))	C9H12N2O6		e	urie

## Sheet: COMPS
#	ABBREVIATION	NAME	INSIDE	MIRIAM
	e	extracellular
	c	cytosol

## Sheet: GENES
#	NAME	MIRIAM	SHORT NAME	COMPARTMENT
	BB_0002	kegg.genes/bbu:BB_0002;uniprot/H7C7N2	BB_0002
	BB_0005	kegg.genes/bbu:BB_0005;uniprot/O51038	BB_0005
	BB_0014	kegg.genes/bbu:BB_0014;uniprot/Q45032	BB_0014
	BB_0015	kegg.genes/bbu:BB_0015;uniprot/Q59190	BB_0015
	BB_0020	kegg.genes/bbu:BB_0020;uniprot/P70826	BB_0020
	BB_0026	kegg.genes/bbu:BB_0026;uniprot/O51057	BB_0026
	BB_0037	kegg.genes/bbu:BB_0037;uniprot/Q59188	BB_0037
	BB_0055	kegg.genes/bbu:BB_0055;uniprot/Q59182	BB_0055
	BB_0056	kegg.genes/bbu:BB_0056;uniprot/Q59181	BB_0056
	BB_0057	kegg.genes/bbu:BB_0057;uniprot/P46795	BB_0057
	BB_0064	kegg.genes/bbu:BB_0064;uniprot/O51091	BB_0064
	BB_0084	kegg.genes/bbu:BB_0084;uniprot/O51111	BB_0084
	BB_0087	kegg.genes/bbu:BB_0087;uniprot/O51114	BB_0087
	BB_0088	kegg.genes/bbu:BB_0088;uniprot/O51115	BB_0088
	BB_0100	kegg.genes/bbu:BB_0100;uniprot/O51127	BB_0100
	BB_0101	kegg.genes/bbu:BB_0101;uniprot/O51128	BB_0101
	BB_0103	kegg.genes/bbu:BB_0103;uniprot/O51130	BB_0103
	BB_0119	kegg.genes/bbu:BB_0119	BB_0119
	BB_0120	kegg.genes/bbu:BB_0120;uniprot/O51146	BB_0120
	BB_0128	kegg.genes/bbu:BB_0128;uniprot/O51154	BB_0128
	BB_0135	kegg.genes/bbu:BB_0135;uniprot/O51160	BB_0135
	BB_0136	kegg.genes/bbu:BB_0136;uniprot/O51161	BB_0136
	BB_0137	kegg.genes/bbu:BB_0137;uniprot/O51162	BB_0137
	BB_0151	kegg.genes/bbu:BB_0151;uniprot/O51175	BB_0151
	BB_0152	kegg.genes/bbu:BB_0152;uniprot/O30564	BB_0152
	BB_0153	kegg.genes/bbu:BB_0153;uniprot/O30563	BB_0153
	BB_0160	kegg.genes/bbu:BB_0160;uniprot/O51182	BB_0160
	BB_0166	kegg.genes/bbu:BB_0166;uniprot/O51188	BB_0166
	BB_0198	kegg.genes/bbu:BB_0198;uniprot/O51216	BB_0198
	BB_0200	kegg.genes/bbu:BB_0200;uniprot/O51218	BB_0200
	BB_0201	kegg.genes/bbu:BB_0201;uniprot/O51219	BB_0201
	BB_0207	kegg.genes/bbu:BB_0207	BB_0207
	BB_0220	kegg.genes/bbu:BB_0220;uniprot/O51238	BB_0220
	BB_0222	kegg.genes/bbu:BB_0222;uniprot/O51240	BB_0222
	BB_0226	kegg.genes/bbu:BB_0226;uniprot/O51244	BB_0226
	BB_0235	kegg.genes/bbu:BB_0235;uniprot/O51251	BB_0235
	BB_0239	kegg.genes/bbu:BB_0239;uniprot/O51255	BB_0239
	BB_0241	kegg.genes/bbu:BB_0241;uniprot/O51257	BB_0241
	BB_0243	kegg.genes/bbu:BB_0243;uniprot/O51259	BB_0243
	BB_0247	kegg.genes/bbu:BB_0247;uniprot/O51263	BB_0247
	BB_0249	kegg.genes/bbu:BB_0249;uniprot/O51265	BB_0249
	BB_0251	kegg.genes/bbu:BB_0251;uniprot/O51267	BB_0251
	BB_0258	kegg.genes/bbu:BB_0258;uniprot/O51273	BB_0258
	BB_0303	kegg.genes/bbu:BB_0303;uniprot/Q44776	BB_0303
	BB_0304	kegg.genes/bbu:BB_0304;uniprot/Q44777	BB_0304
	BB_0311	kegg.genes/bbu:BB_0311;uniprot/O51291	BB_0311
	BB_0314	kegg.genes/bbu:BB_0314;uniprot/O51294	BB_0314
	BB_0327	kegg.genes/bbu:BB_0327;uniprot/O51306	BB_0327
	BB_0337	kegg.genes/bbu:BB_0337;uniprot/O51312	BB_0337
	BB_0341	kegg.genes/bbu:BB_03417;uniprot/O51316	BB_0341
	BB_0342	kegg.genes/bbu:BB_0342;uniprot/O51317	BB_0342
	BB_0343	kegg.genes/bbu:BB_0343;uniprot/O51318	BB_0343
	BB_0348	kegg.genes/bbu:BB_0348;uniprot/O51323	BB_0348
	BB_0363	kegg.genes/bbu:BB_0363;uniprot/O51338	BB_0363
	BB_0364	kegg.genes/bbu:BB_0364;uniprot/O51339	BB_0364
	BB_0368	kegg.genes/bbu:BB_0368;uniprot/O51341	BB_0368
	BB_0370	kegg.genes/bbu:BB_0370;uniprot/O51343	BB_0370
	BB_0371	kegg.genes/bbu:BB_0371;uniprot/O51344	BB_0371
	BB_0372	kegg.genes/bbu:BB_0372;uniprot/O51345	BB_0372
	BB_0375	kegg.genes/bbu:BB_0375;uniprot/O50162	BB_0375
	BB_0376	kegg.genes/bbu:BB_0376;uniprot/O50163	BB_0376
	BB_0377	kegg.genes/bbu:BB_0377;uniprot/O50164	BB_0377
	BB_0402	kegg.genes/bbu:BB_0402;uniprot/O51363	BB_0402
	BB_0407	kegg.genes/bbu:BB_0407;uniprot/O51368	BB_0407
	BB_0417	kegg.genes/bbu:BB_0417;uniprot/O51378	BB_0417
	BB_0419	kegg.genes/bbu:BB_0419;uniprot/O51380	BB_0419
	BB_0421	kegg.genes/bbu:BB_0421;uniprot/O51382	BB_0421
	BB_0426	kegg.genes/bbu:BB_0426;uniprot/O51387	BB_0426
	BB_0444	kegg.genes/bbu:BB_0444;uniprot/O51400	BB_0444
	BB_0445	kegg.genes/bbu:BB_0445;uniprot/O51401	BB_0445
	BB_0446	kegg.genes/bbu:BB_0446;uniprot/O51402	BB_0446
	BB_0454	kegg.genes/bbu:BB_0454;uniprot/O51410	BB_0454
	BB_0463	kegg.genes/bbu:BB_0463;uniprot/O51419	BB_0463
	BB_0472	kegg.genes/bbu:BB_0472;uniprot/O51428	BB_0472
	BB_0513	kegg.genes/bbu:BB_0513;uniprot/P94282	BB_0513
	BB_0514	kegg.genes/bbu:BB_0514;uniprot/P94283	BB_0514
	BB_0515	kegg.genes/bbu:BB_0515;uniprot/P94284	BB_0515
	BB_0522	kegg.genes/bbu:BB_0522	BB_0522
	BB_0524	kegg.genes/bbu:BB_0524;uniprot/O51474	BB_0524
	BB_0527	kegg.genes/bbu:BB_0527;uniprot/O51477	BB_0527
	BB_0528	kegg.genes/bbu:BB_0528;uniprot/O51478	BB_0528
	BB_0533	kegg.genes/bbu:BB_0533;uniprot/O51483	BB_0533
	BB_0544	kegg.genes/bbu:BB_0544;uniprot/O51494	BB_0544
	BB_0547	kegg.genes/bbu:BB_0547;uniprot/O51497	BB_0547
	BB_0561	kegg.genes/bbu:BB_0561;uniprot/O51509	BB_0561
	BB_0571	kegg.genes/bbu:BB_0571;uniprot/O51518	BB_0571
	BB_0572	kegg.genes/bbu:BB_0572;uniprot/O51519	BB_0572
	BB_0575	kegg.genes/bbu:BB_0575;uniprot/O51522	BB_0575
	BB_0585	kegg.genes/bbu:BB_0585;uniprot/O51532	BB_0585
	BB_0587	kegg.genes/bbu:BB_0587;uniprot/Q44951	BB_0587
	BB_0588	kegg.genes/bbu:BB_0588;uniprot/O51534	BB_0588
	BB_0589	kegg.genes/bbu:BB_0589;uniprot/O51535	BB_0589
	BB_0593	kegg.genes/bbu:BB_0593;uniprot/O51539	BB_0593
	BB_0594	kegg.genes/bbu:BB_0594;uniprot/O51540	BB_0594
	BB_0598	kegg.genes/bbu:BB_0598;uniprot/O51544	BB_0598
	BB_0599	kegg.genes/bbu:BB_0599;uniprot/O51545	BB_0599
	BB_0601	kegg.genes/bbu:BB_0601;uniprot/O51547	BB_0601
	BB_0605	kegg.genes/bbu:BB_0605;uniprot/O51550	BB_0605
	BB_0618	kegg.genes/bbu:BB_0618;uniprot/O51563	BB_0618
	BB_0619	kegg.genes/bbu:BB_0619;uniprot/O51564	BB_0619
	BB_0620	kegg.genes/bbu:BB_0620;uniprot/O51565	BB_0620
	BB_0622	kegg.genes/bbu:BB_0622;uniprot/O51567	BB_0622
	BB_0625	kegg.genes/bbu:BB_0625;uniprot/O51570	BB_0625
	BB_0630	kegg.genes/bbu:BB_0630;uniprot/O51575	BB_0630
	BB_0635	kegg.genes/bbu:BB_0635;uniprot/O51580	BB_0635
	BB_0636	kegg.genes/bbu:BB_0636;uniprot/O51581	BB_0636
	BB_0644	kegg.genes/bbu:BB_0644;uniprot/O51589	BB_0644
	BB_0657	kegg.genes/bbu:BB_0657;uniprot/O51601	BB_0657
	BB_0658	kegg.genes/bbu:BB_0658;uniprot/O51602	BB_0658
	BB_0659	kegg.genes/bbu:BB_0659;uniprot/O51603	BB_0659
	BB_0666	kegg.genes/bbu:BB_0666;uniprot/O51610	BB_0666
	BB_0676	kegg.genes/bbu:BB_0676;uniprot/O51619	BB_0676
	BB_0683	kegg.genes/bbu:BB_0683;uniprot/O51626	BB_0683
	BB_0684	kegg.genes/bbu:BB_0684;uniprot/O51627	BB_0684
	BB_0685	kegg.genes/bbu:BB_0685;uniprot/O51628	BB_0685
	BB_0686	kegg.genes/bbu:BB_0686;uniprot/O51629	BB_0686
	BB_0687	kegg.genes/bbu:BB_0687;uniprot/O51630	BB_0687
	BB_0688	kegg.genes/bbu:BB_0688;uniprot/O51631	BB_0688
	BB_0702	kegg.genes/bbu:BB_0702;uniprot/O51645	BB_0702
	BB_0718	kegg.genes/bbu:BB_0718;uniprot/O51660	BB_0718
	BB_0720	kegg.genes/bbu:BB_0720;uniprot/O51662	BB_0720
	BB_0721	kegg.genes/bbu:BB_0721;uniprot/O51663	BB_0721
	BB_0723	kegg.genes/bbu:BB_0723	BB_0723
	BB_0727	kegg.genes/bbu:BB_0727;uniprot/O51669	BB_0727
	BB_0728	kegg.genes/bbu:BB_0728;uniprot/O51670	BB_0728
	BB_0730	kegg.genes/bbu:BB_0730;uniprot/O51672	BB_0730
	BB_0732	kegg.genes/bbu:BB_0732;uniprot/O51674	BB_0732
	BB_0734	kegg.genes/bbu:BB_0734;uniprot/O51676	BB_0734
	BB_0738	kegg.genes/bbu:BB_0738;uniprot/O51680	BB_0738
	BB_0767	kegg.genes/bbu:BB_0767;uniprot/O51708	BB_0767
	BB_0768	kegg.genes/bbu:BB_0768;uniprot/O51709	BB_0768
	BB_0777	kegg.genes/bbu:BB_0777;uniprot/O51718	BB_0777
	BB_0782	kegg.genes/bbu:BB_0782;uniprot/O51723	BB_0782
	BB_0791	kegg.genes/bbu:BB_0791;uniprot/O51731	BB_0791
	BB_0793	kegg.genes/bbu:BB_0793;uniprot/O51733	BB_0793
	BB_0812	kegg.genes/bbu:BB_0812;uniprot/O51752	BB_0812
	BB_0817	kegg.genes/bbu:BB_0817;uniprot/O51757	BB_0817
	BB_0819	kegg.genes/bbu:BB_0819;uniprot/O51759	BB_0819
	BB_0833	kegg.genes/bbu:BB_0833;uniprot/O51773	BB_0833
	BB_0835	kegg.genes/bbu:BB_0835;uniprot/O51775	BB_0835
	BB_0841	kegg.genes/bbu:BB_0841;uniprot/O51781	BB_0841
	BB_0842	kegg.genes/bbu:BB_0842;uniprot/O51782	BB_0842
	BB_A76	kegg.genes/bbu:BB_A76;uniprot/O50965	BB_A76
	BB_B01	kegg.genes/bbu:BB_B01;uniprot/O50977	BB_B01
	BB_B17	kegg.genes/bbu:BB_B17;uniprot/P49058	BB_B17
	BB_B18	kegg.genes/bbu:BB_B18;uniprot/P0CL64	BB_B18
	BB_E22	kegg.genes/bbu:BB_E22;uniprot/O50718	BB_E22
	BB_I06	kegg.genes/bbu:BB_I06;uniprot/O50860	BB_I06
	BB_K17	kegg.genes/bbu:BB_K17;uniprot/O50821	BB_K17
	BB_T06	kegg.genes/bbu:BB_T06;uniprot/Q9R3N4	BB_T06
	BB_U11	kegg.genes/bbu:BB_U11;uniprot/Q9R3N4	BB_U11
	ATP_gene		ATP_gene
	BM_gene		BM_gene
	protease		protease
	ribosome		ribosome
	tRNA_synthase		tRNA_synthase
	UK_01		UK_01
	UK_02		UK_02
	spontaneous		spontaneous
	Transport_01		T_01
	Transport_02		T_02
	Transport_03		T_03
	Transport_04		T_04
	Transport_05		T_05
	Transport_06		T_06
	Transport_07		T_07
	Transport_08		T_08
	Transport_09		T_09
	Transport_10		T_10
	Transport_11		T_11
	Transport_12		T_12
	Transport_13		T_13
	Transport_14		T_14
	Transport_15		T_15
	Transport_16		T_16
	Transport_17		T_17
	Transport_18		T_18
	Transport_19		T_19
	Transport_20		T_20
	Transport_21		T_21
	Transport_22		T_22
	Transport_23		T_23
	Transport_24		T_24
	Transport_25		T_25
	Transport_26		T_26
	Transport_27		T_27
	Transport_28		T_28
	Transport_29		T_29
	Transport_30		T_30
	Transport_31		T_31
	Transport_32		T_32
	Transport_33		T_33
	Transport_34		T_34
	Transport_35		T_35
	Transport_36		T_36
	Transport_37		T_37
	Transport_38		T_38
	Transport_39		T_39
	Transport_40		T_40
	Transport_41		T_41
	Transport_42		T_42
	Transport_43		T_43
	Transport_44		T_44
	Transport_45		T_45
	Transport_46		T_46
	Transport_47		T_47
	Transport_48		T_48
	Transport_49		T_49
	Transport_50		T_50
	Transport_51		T_51
	Transport_52		T_52
	Transport_53		T_53
	Transport_54		T_54
	Transport_55		T_55
	Transport_56		T_56
	Transport_57		T_57
	Transport_58		T_58
	Transport_59		T_59
	Transport_60		T_60
	Transport_61		T_61
	Transport_62		T_62
	Transport_63		T_63
	Transport_64		T_64
	Transport_65		T_65
	Transport_66		T_66
	Transport_67		T_67
	Transport_68		T_68
	Transport_69		T_69
	Transport_70		T_70
	Transport_71		T_71
	Transport_72		T_72
	Transport_73		T_73
	Transport_74		T_74
	Transport_75		T_75
	Transport_76		T_76
	Transport_77		T_77
	Transport_78		T_78
	Transport_79		T_79
	Transport_80		T_80
	Transport_81		T_81
	Transport_82		T_82
	Transport_83		T_83
	Transport_84		T_84
	Transport_85		T_85

## Sheet: MODEL
#	ID	DESCRIPTION	TAXONOMY	DEFAULT LOWER	DEFAULT UPPER	CONTACT GIVEN NAME	CONTACT FAMILY NAME	CONTACT EMAIL	ORGANIZATION	NOTES
	iBB151	B. burgdorferi B31	NCBI taxonomy 224326; GenBank GCA_000008685.2	-10	10	Peter	Gwynne	peter.gwynne@tufts.edu	Tufts University School of Medicine	Or, find me on Linkedin or twitter @petedoesscience
