# Supplementary material for: Metabolic modeling predicts unique drug targets in Borrelia burgdorferi
Source: mSystems. 2023 Oct 19;8(6):e00835-23. doi: 10.1128/msystems.00835-23 (PMC10734484; doi:10.1128/msystems.00835-23)
Supplement: File S5 — Predictions of essential reactions and genes. [file msystems.00835-23-s0005.xlsx]

## Sheet: SRD
Using Raven's hasFlux and solveLP (with EX_BM as objective), then Cobra's singleRxnDeletion (by FBA)
														List of essential metabolic
ID	EQUATION	GENE ASSOCIATION	hasFlux?	sol.x	gRate	gRatio		essential (metabolic)						ID	EQUATION	GENE ASSOCIATION
PPGPP_D	ppGpp[c] + H2O[c] => GDP[c] + diphosphate[c]	BB_0198	TRUE	0	0.273581	1		77	/208					DALADALA_LIGASE	ATP[c] + 2 D-alanine[c] => ADP[c] + D-alanyl-D-alanine[c] + H+[c] + phosphate[c]	BB_0200
PPGGPP_D	pppGpp[c] + H2O[c] => GTP[c] + diphosphate[c]	BB_0198	TRUE	0	0.273581	1		37.0192	%					ARG_D	L-arginine[c] + H2O[c] <=> ammonium[c] + L-citrulline[c]	BB_0841
PPGPP_S	ATP[c] + GDP[c] => AMP[c] + ppGpp[c] + H+[c]	BB_0198	TRUE	0	0.273581	1								ALA_R	L-alanine[c] <=> D-alanine[c]	BB_0160
GTP_PPK	ATP[c] + GTP[c] => AMP[c] + pppGpp[c] + H+[c]	BB_0198	TRUE	0	0.273581	1		essential (transport)						SAH_N	S-adenosylhomocysteine[c] + H2O[c] => adenine[c] + S-ribosyl-L-homocysteine[c]	BB_0375 or BB_0588 or BB_I06
CDIGMP_PDE	cyclic di-3',5'-guanylate[c] + H2O[c] => diguanylate[c] + H+[c]	BB_0363	TRUE	0	0.273581	1		32	/85					SRHC_L	S-ribosyl-L-homocysteine[c] => autoinducer 2[c] + L-homocysteine[c]	BB_0377
DIGUAN_C	2 GTP[c] => cyclic di-3',5'-guanylate[c] + 2 diphosphate[c]	BB_0419	TRUE	0	0.273581	1		37.6471	%					ORN_CT	carbamoyl phosphate[c] + L-ornithine[c] <=> L-citrulline[c] + H+[c] + phosphate[c]	BB_0842
DALADALA_LIGASE	ATP[c] + 2 D-alanine[c] => ADP[c] + D-alanyl-D-alanine[c] + H+[c] + phosphate[c]	BB_0200	TRUE	0.00978243	0	0								META_T	ATP[c] + L-methionine[c] + H2O[c] => diphosphate[c] + phosphate[c] + S-adenosylmethionine[c]	BB_0376
CTP_S	ATP[c] + L-glutamine[c] + UTP[c] + H2O[c] => ADP[c] + CTP[c] + L-glutamate[c] + 2 H+[c] + phosphate[c]	BB_0575	TRUE	0	0.273581	1								NAD_K	ATP[c] + NAD+[c] => ADP[c] + NADP+[c] + H+[c]	BB_0311
ARG_D	L-arginine[c] + H2O[c] <=> ammonium[c] + L-citrulline[c]	BB_0841	TRUE	0.00978243	0	0								PPANT_AT	ATP[c] + 4'-phosphopantetheine[c] + H+[c] => 3'-dephospho-CoA[c] + diphosphate[c]	BB_0702
SER_R	L-serine[c] <=> D-serine[c]	BB_0160	TRUE	4.72808	0.273581	1								COA_K	ATP[c] + 3'-dephospho-CoA[c] => ADP[c] + CoA[c] + H+[c]	BB_0547
ALA_R	L-alanine[c] <=> D-alanine[c]	BB_0160	TRUE	0.016304	0	0								PYDX_K	ATP[c] + pyridoxal[c] => ADP[c] + H+[c] + pyridoxal 5'-phosphate[c]	BB_0768
SAH_N	S-adenosylhomocysteine[c] + H2O[c] => adenine[c] + S-ribosyl-L-homocysteine[c]	BB_0375 or BB_0588 or BB_I06	TRUE	8.99367	0	0								GLU_R	L-glutamate[c] <=> D-glutamate[c]	BB_0100
PPCYS_S	(R)-4'-phosphopantothenate[c] + CTP[c] + L-cysteine[c] => CMP[c] + diphosphate[c] + H+[c] + (R)-4'-phosphopantothenoyl-L-cysteine[c]	BB_0812	TRUE	0	0.273581	1								THRCA_S	ATP[c] + hydrogencarbonate[c] + L-threonine[c] <=> (L-threonylcarbamoyl)adenylate[c] + diphosphate[c] + H2O[c]	BB_0734 or BB_T06 or BB_U11
PYDX_P	pyridoxal 5'-phosphate[c] + H2O[c] => pyridoxal[c] + phosphate[c]	BB_0421	TRUE	0	0.273581	1								METTHF_DH	methylene-THF[c] + NADP+[c] <=> methenyl-THF[c] + NADPH[c]	BB_0026
NADPH_SR	sulfur[c] + NADPH[c] + H+[c] => hydrogen sulfide[c] + NADP+[c]	BB_0728	TRUE	0.922324	0.273581	1								MENTHF_CH	methenyl-THF[c] + H2O[c] <=> formyl-THF[c] + H+[c]	BB_0026
CYS_DS	L-cysteine[c] => L-alanine[c] + sulfur[c]	BB_0084	TRUE	9.97099	0.273581	1								SER_HMT	L-serine[c] + THF[c] <=> glycine[c] + methylene-THF[c] + H2O[c]	BB_0601
G3P_DHQ	ubiquinone[c] + sn-glycerol 3-phosphate[c] => glycerone phosphate[c] + ubiquinol[c]	BB_0377	TRUE	0	0.273581	1								TRNA_ALA	tRNA[c] + ATP[c] + L-alanine[c] => AMP[c] + ala-tRNA[c] + diphosphate[c]	BB_0220
SRHC_L	S-ribosyl-L-homocysteine[c] => autoinducer 2[c] + L-homocysteine[c]	BB_0377	TRUE	8.99367	0	0								TRNA_ARG	L-arginine[c] + tRNA[c] + ATP[c] => AMP[c] + arg-tRNA[c] + diphosphate[c]	BB_0594
SOD	2 H+[c] + 2 superoxide[c] => hydrogen peroxide[c] + oxygen[c]	BB_0153	TRUE	0	0.273581	1								TRNA_ASP	ATP[c] + L-aspartate[c] + tRNA[c] => AMP[c] + asp-tRNA[c] + diphosphate[c]	BB_0446
PPANT_DC	H+[c] + (R)-4'-phosphopantothenoyl-L-cysteine[c] => CO2[c] + 4'-phosphopantetheine[c]	BB_0812	TRUE	0	0.273581	1								TRNA_CYS	ATP[c] + L-cysteine[c] + tRNA[c] => AMP[c] + cys-tRNA[c] + diphosphate[c]	BB_0599
DISAC_L	phosphate[c] + trehalose-6-phosphate[c] => alpha-D-glucose 6-phosphate[c] + beta-D-glucose 6-phosphate[c]	BB_0166	TRUE	0	0.273581	1								TRNA_GLU	ATP[c] + L-glutamate[c] + tRNA[c] => AMP[c] + glu-tRNA[c] + diphosphate[c]	BB_0372
ORN_CT	carbamoyl phosphate[c] + L-ornithine[c] <=> L-citrulline[c] + H+[c] + phosphate[c]	BB_0842	TRUE	-0.00978243	0	0								TRNA_GLY	ATP[c] + glycine[c] + tRNA[c] => AMP[c] + gly-tRNA[c] + diphosphate[c]	BB_0371
META_T	ATP[c] + L-methionine[c] + H2O[c] => diphosphate[c] + phosphate[c] + S-adenosylmethionine[c]	BB_0376	TRUE	8.9977	0	0								TRNA_HIS	ATP[c] + L-histidine[c] + tRNA[c] => AMP[c] + his-tRNA[c] + diphosphate[c]	BB_0135
NAD_K	ATP[c] + NAD+[c] => ADP[c] + NADP+[c] + H+[c]	BB_0311	TRUE	0.0140995	0	0								TRNA_ILE	ATP[c] + L-isoleucine[c] + tRNA[c] => AMP[c] + ile-tRNA[c] + diphosphate[c]	BB_0833
NMN_AT	ATP[c] + nicotinamide mononucleide[c] + H+[c] => NAD+[c] + diphosphate[c]	BB_0782	TRUE	0.047939	0.273581	1								TRNA_LEU	ATP[c] + L-leucine[c] + tRNA[c] => AMP[c] + leu-tRNA[c] + diphosphate[c]	BB_0251
APP_P	adenosine 3',5'-bisphosphate[c] + H2O[c] => AMP[c] + phosphate[c]	BB_0619	TRUE	0	0.273581	1								TRNA_LYS	ATP[c] + L-lysine[c] + tRNA[c] => AMP[c] + lys-tRNA[c] + diphosphate[c]	BB_0659
NICT_RT	ATP[c] + nicotinate[c] + 5'-phospho-alpha-D-ribose 1-diphosphate[c] + H2O[c] => ADP[c] + beta-nicotinate D-ribonucleotide[c] + diphosphate[c] + phosphate[c]	BB_0635	TRUE	0	0.273581	1								TRNA_MET	ATP[c] + tRNA[c] + L-methionine[c] => AMP[c] + met-tRNA[c] + diphosphate[c]	BB_0587
NICT_AT	ATP[c] + beta-nicotinate D-ribonucleotide[c] + H+[c] => nicotinate adenine dinucleotide[c] + diphosphate[c]	BB_0782	TRUE	0	0.273581	1								TRNA_PHE	ATP[c] + L-phenylalanine[c] + tRNA[c] => AMP[c] + phe-tRNA[c] + diphosphate[c]	BB_0513 or BB_0514
NAD_S	ATP[c] + nicotinate adenine dinucleotide[c] + ammonium[c] <=> NAD+[c] + diphosphate[c] + AMP[c] + H+[c]	BB_0522	TRUE	0	0.273581	1								TRNA_PRO	ATP[c] + L-proline[c] + tRNA[c] => AMP[c] + pro-tRNA[c] + diphosphate[c]	BB_0402
PPANT_AT	ATP[c] + 4'-phosphopantetheine[c] + H+[c] => 3'-dephospho-CoA[c] + diphosphate[c]	BB_0702	TRUE	0.0103987	0	0								TRNA_SER	ATP[c] + L-serine[c] + tRNA[c] => AMP[c] + ser-tRNA[c] + diphosphate[c]	BB_0226
PGLUT_DH	D-gluconate 6-phosphate[c] + NAD+[c] => CO2[c] + NADH[c] + alpha-D-ribulose 5-phosphate[c]	BB_0561	TRUE	0	0.273581	1								TRNA_THR	ATP[c] + L-threonine[c] + tRNA[c] => AMP[c] + thr-tRNA[c] + diphosphate[c]	BB_0720
COA_K	ATP[c] + 3'-dephospho-CoA[c] => ADP[c] + CoA[c] + H+[c]	BB_0547	TRUE	0.0103987	0	0								TRNA_TRP	ATP[c] + L-tryptophan[c] + tRNA[c] => AMP[c] + trp-tRNA[c] + diphosphate[c]	BB_0005
PYDX_K	ATP[c] + pyridoxal[c] => ADP[c] + H+[c] + pyridoxal 5'-phosphate[c]	BB_0768	TRUE	0.00402848	0	0								TRNA_TYR	ATP[c] + L-tyrosine[c] + tRNA[c] => AMP[c] + tyr-tRNA[c] + diphosphate[c]	BB_0370
GLU_R	L-glutamate[c] <=> D-glutamate[c]	BB_0100	TRUE	0.00978243	0	0								TRNA_VAL	ATP[c] + L-valine[c] + tRNA[c] => AMP[c] + val-tRNA[c] + diphosphate[c]	BB_0738
NICN_A	nicotinamide[c] + H2O[c] => ammonium[c] + nicotinate[c]	BB_E22	TRUE	0	0.273581	1								TRNA_METFT	formyl-THF[c] + met-tRNA[c] => fmet-tRNA[c] + H+[c] + THF[c]	BB_0064
PANT_K	ATP[c] + pantetheine[c] <=> ADP[c] + 4'-phosphopantetheine[c] + H+[c]	BB_0527	TRUE	0.0103987	0.273581	1								TRNA_GLUAT	ATP[c] + L-glutamine[c] + glu-tRNA[c] + H2O[c] => ADP[c] + gln-tRNA[c] + L-glutamate[c] + H+[c] + phosphate[c]	BB_0341 or BB_0342
PANN_K	ATP[c] + (R)-pantothenate[c] => (R)-4'-phosphopantothenate[c] + ADP[c] + H+[c]	BB_0527	TRUE	0	0.273581	1								GAP_DH	D-glyceraldehyde 3-phosphate[c] + NAD+[c] + phosphate[c] <=> 3-phospho-D-glyceroyl-phosphate[c] + NADH[c] + H+[c]	BB_0057
UTP_AT	ATP[c] + ammonium[c] + UTP[c] <=> ADP[c] + CTP[c] + phosphate[c] + 2 H+[c]	BB_0575	TRUE	-4.12295	0.273581	1								PGLYC_K	ATP[c] + 3-phospho-D-glycerate[c] <=> ADP[c] + 3-phospho-D-glyceroyl-phosphate[c]	BB_0055 or BB_0056
NAD_ORA	ammonium[c] + 2 H2O[c] + 3 NAD+[c] <=> 5 H+[c] + 3 NADH[c] + nitrite[c]	BB_0728	TRUE	-6.07072	0.273581	1								PGLYC_M	2-phospho-D-glycerate[c] <=> 3-phospho-D-glycerate[c]	BB_0658
NADP_ORSE	3 H2O[c] + hydrogen selenide[c] + 3 NADP+[c] => 5 H+[c] + 3 NADPH[c] + selenite[c]	BB_0515	TRUE	0	0.273581	1								ENO	2-phospho-D-glycerate[c] <=> phosphoenolpyruvate[c] + H2O[c]	BB_0337
RIBPP_C	H2O[c] + alpha-D-Ribose 1,2-cyclic phosphate 5-phosphate[c] <=> alpha-D-ribose 1,5-bisphosphate[c] + H+[c]	BB_0533	TRUE	10	0.273581	1								UGLUC_E	UDP-glucose[c] <=> UDP-galactose[c]	BB_0444
THRCA_S	ATP[c] + hydrogencarbonate[c] + L-threonine[c] <=> (L-threonylcarbamoyl)adenylate[c] + diphosphate[c] + H2O[c]	BB_0734 or BB_T06 or BB_U11	TRUE	4.03179	0	0								CDPDAG_S	CTP[c] + phosphatidic acid[c] => CDP-diacylglycerol[c] + diphosphate[c]	BB_0119
METTHF_DH	methylene-THF[c] + NADP+[c] <=> methenyl-THF[c] + NADPH[c]	BB_0026	TRUE	0.938149	0	0								PC_S	CDP-diacylglycerol[c] + choline[c] => CMP[c] + phosphatidylcholine[c] + H+[c]	BB_0249
MENTHF_CH	methenyl-THF[c] + H2O[c] <=> formyl-THF[c] + H+[c]	BB_0026	TRUE	0.934121	0	0								PG_S	CDP-diacylglycerol[c] + sn-glycerol 3-phosphate[c] => CMP[c] + phosphatidylglycerol[c] + H+[c]	BB_0721
THYM_S	dUMP[c] + methylene-THF[c] + NADPH[c] + H+[c] <=> NADP+[c] + THF[c] + dTMP[c]	BB_A76	TRUE	0	0.273581	1								DAG_GT	CDP-diacylglycerol[c] + UDP-galactose[c] <=> galactosyldiacylglycerol[c] + UDP[c]	BB_0454
SER_HMT	L-serine[c] + THF[c] <=> glycine[c] + methylene-THF[c] + H2O[c]	BB_0601	TRUE	4.97397	0	0								CHO_GT	cholesterol[c] + UDP-galactose[c] <=> galactosylcholesterol[c]	BB_0572
COA_AT	NAD+[c] + CoA[c] + pyruvate[c] <=> NADH[c] + CO2[c] + acetyl-CoA[c]	BB_0728	TRUE	12.1357	0.273581	1								GLCNAC_UT	glcNacP[c] + UTP[c] + H+[c] => UDP-glcNac[c] + diphosphate[c]	UK_02
AMP_C	ATP[c] <=> diphosphate[c] + 3',5'-cyclic AMP[c]	BB_0723	TRUE	-10	0.273581	1								MURA	phosphoenolpyruvate[c] + UDP-glcNac[c] => phosphate[c] + UDP-glcNac-enolpyruvate[c]	BB_0472
GMP_C	GTP[c] <=> diphosphate[c] + 3',5'-cyclic GMP[c]	BB_0723	TRUE	-0.0451605	0.273581	1								MURB	NADPH[c] + H+[c] + UDP-glcNac-enolpyruvate[c] => NADP+[c] + UDP-murNac[c]	BB_0598
GTPASE	GTP[c] + H2O[c] => GDP[c] + H+[c] + phosphate[c]	BB_0088	TRUE	0	0.273581	1								MURC	ATP[c] + L-alanine[c] + UDP-murNac[c] => ADP[c] + UDP-murNac-Lala[c] + H+[c] + phosphate[c]	BB_0817
ATPASE	ATP[c] + H2O[c] => ADP[c] + H+[c] + phosphate[c]	BB_0235	TRUE	973.216	0.273581	1								MURD	ATP[c] + UDP-murNac-Lala[c] + D-glutamate[c] => ADP[c] + H+[c] + phosphate[c] + UDP-murNac-dipeptide[c]	BB_0585
TRNA_ALA	tRNA[c] + ATP[c] + L-alanine[c] => AMP[c] + ala-tRNA[c] + diphosphate[c]	BB_0220	TRUE	0.187107	0	0								MURE	ATP[c] + L-ornithine[c] + UDP-murNac-dipeptide[c] => ADP[c] + phosphate[c] + UDP-murNac-tripeptide[c]	BB_0201
TRNA_ARG	L-arginine[c] + tRNA[c] + ATP[c] => AMP[c] + arg-tRNA[c] + diphosphate[c]	BB_0594	TRUE	0.127313	0	0								MURF	ATP[c] + D-alanyl-D-alanine[c] + UDP-murNac-tripeptide[c] => ADP[c] + UDP-murNac-pentapeptide[c] + phosphate[c]	BB_0304
TRNA_ASN	L-asparagine[c] + tRNA[c] + ATP[c] => AMP[c] + asn-tRNA[c] + diphosphate[c]	BB_0101	TRUE	0.304225	0.273581	1								PGXL_UL	UDP-murNac-pentapeptide[c] + undecaprenyl phosphate[c] <=> undecaprenyl-murNac-pentapeptide[c] + UMP[c]	BB_0303
TRNA_ASP	ATP[c] + L-aspartate[c] + tRNA[c] => AMP[c] + asp-tRNA[c] + diphosphate[c]	BB_0446	TRUE	0.214091	0	0								PGXL_GT	undecaprenyl-murNac-pentapeptide[c] + UDP-glcNac[c] => undecaprenyl-glcNac-murNac-pentapeptide[c] + H+[c] + UDP[c]	BB_0767
TRNA_CYS	ATP[c] + L-cysteine[c] + tRNA[c] => AMP[c] + cys-tRNA[c] + diphosphate[c]	BB_0599	TRUE	0.0290059	0	0								PGXL_CP	undecaprenyl-glcNac-murNac-pentapeptide[c] + H2O[c] => D-alanine[c] + undecaprenyl-glcNac-murNac-tetrapeptide[c]	BB_0605
TRNA_GLU	ATP[c] + L-glutamate[c] + tRNA[c] => AMP[c] + glu-tRNA[c] + diphosphate[c]	BB_0372	TRUE	0.387806	0	0								PGXL_TP1	2 undecaprenyl-glcNac-murNac-pentapeptide[c] => peptidoglycan subunit[c] + 2 undecaprenyl diphosphate[c]	BB_0136 or BB_0718
TRNA_GLY	ATP[c] + glycine[c] + tRNA[c] => AMP[c] + gly-tRNA[c] + diphosphate[c]	BB_0371	TRUE	0.197422	0	0								PGXL_TP2	peptidoglycan subunit[c] + undecaprenyl-glcNac-murNac-tetrapeptide[c] => peptidoglycan[c] + undecaprenyl diphosphate[c]	BB_0732
TRNA_HIS	ATP[c] + L-histidine[c] + tRNA[c] => AMP[c] + his-tRNA[c] + diphosphate[c]	BB_0135	TRUE	0.0500027	0	0								ACTCOA_AT	2 acetyl-CoA[c] <=> acetoacetyl-CoA[c] + CoA[c]	BB_0685
TRNA_ILE	ATP[c] + L-isoleucine[c] + tRNA[c] => AMP[c] + ile-tRNA[c] + diphosphate[c]	BB_0833	TRUE	0.412565	0	0								HMGCOA_S	acetoacetyl-CoA[c] + acetyl-CoA[c] + H2O[c] <=> (S)-3-hydroxy-3-methylglutaryl-CoA[c] + CoA[c] + H+[c]	BB_0683
TRNA_LEU	ATP[c] + L-leucine[c] + tRNA[c] => AMP[c] + leu-tRNA[c] + diphosphate[c]	BB_0251	TRUE	0.41305	0	0								MEV_K	ATP[c] + (R)-mevalonate[c] <=> ADP[c] + (R)-mevalonate 5-phosphate[c] + H+[c]	BB_0688
TRNA_LYS	ATP[c] + L-lysine[c] + tRNA[c] => AMP[c] + lys-tRNA[c] + diphosphate[c]	BB_0659	TRUE	0.436272	0	0								PMEV_K	ATP[c] + (R)-mevalonate 5-phosphate[c] <=> ADP[c] + (R)-mevalonate diphosphate[c]	BB_0687
TRNA_MET	ATP[c] + tRNA[c] + L-methionine[c] => AMP[c] + met-tRNA[c] + diphosphate[c]	BB_0587	TRUE	1.0023	0	0								PPMEV_DC	ATP[c] + (R)-mevalonate diphosphate[c] => ADP[c] + CO2[c] + isopentenyl diphosphate[c] + phosphate[c]	BB_0686
TRNA_PHE	ATP[c] + L-phenylalanine[c] + tRNA[c] => AMP[c] + phe-tRNA[c] + diphosphate[c]	BB_0513 or BB_0514	TRUE	0.236381	0	0								IPP_I	isopentenyl diphosphate[c] <=> dimethylallyl diphosphate[c]	BB_0684
TRNA_PRO	ATP[c] + L-proline[c] + tRNA[c] => AMP[c] + pro-tRNA[c] + diphosphate[c]	BB_0402	TRUE	0.0977397	0	0								GERN_S	dimethylallyl diphosphate[c] + isopentenyl diphosphate[c] => geranyl diphosphate[c] + diphosphate[c]	BB_0314
TRNA_SER	ATP[c] + L-serine[c] + tRNA[c] => AMP[c] + ser-tRNA[c] + diphosphate[c]	BB_0226	TRUE	0.297954	0	0								FPP_S	isopentenyl diphosphate[c] + geranyl diphosphate[c] <=> diphosphate[c] + (2E,6E)-farnesyl diphosphate[c]	BB_0314
TRNA_THR	ATP[c] + L-threonine[c] + tRNA[c] => AMP[c] + thr-tRNA[c] + diphosphate[c]	BB_0720	TRUE	0.171086	0	0								UNDPP_S	8 isopentenyl diphosphate[c] + (2E,6E)-farnesyl diphosphate[c] <=> 8 diphosphate[c] + undecaprenyl diphosphate[c]	BB_0120
TRNA_TRP	ATP[c] + L-tryptophan[c] + tRNA[c] => AMP[c] + trp-tRNA[c] + diphosphate[c]	BB_0005	TRUE	0.0186493	0	0								UNDPP_P	undecaprenyl diphosphate[c] + H2O[c] => undecaprenyl phosphate[c] + H+[c] + phosphate[c]	BB_0258
TRNA_TYR	ATP[c] + L-tyrosine[c] + tRNA[c] => AMP[c] + tyr-tRNA[c] + diphosphate[c]	BB_0370	TRUE	0.174727	0	0								DCYT_K	2'-deoxycytidine[c] + ATP[c] => dCMP[c] + ADP[c] + H+[c]	BB_0239 or BB_0128 or BB_0791 or BB_0015
TRNA_VAL	ATP[c] + L-valine[c] + tRNA[c] => AMP[c] + val-tRNA[c] + diphosphate[c]	BB_0738	TRUE	0.204179	0	0								DADE_K	ATP[c] + 2'-deoxyadenosine[c] => ADP[c] + dAMP[c] + H+[c]	BB_0239 or BB_0791 or BB_0015
TRNA_METFT	formyl-THF[c] + met-tRNA[c] => fmet-tRNA[c] + H+[c] + THF[c]	BB_0064	TRUE	0.930092	0	0								AMP_K	AMP[c] + ATP[c] => 2 ADP[c]	BB_0417
TRNA_GLUAT	ATP[c] + L-glutamine[c] + glu-tRNA[c] + H2O[c] => ADP[c] + gln-tRNA[c] + L-glutamate[c] + H+[c] + phosphate[c]	BB_0341 or BB_0342	TRUE	0.102838	0	0								DAMP_K	ATP[c] + dAMP[c] => ADP[c] + dADP[c]	BB_0417
TRNA_ASPAT	ATP[c] + L-glutamine[c] + asp-tRNA[c] + H2O[c] => ADP[c] + asn-tRNA[c] + L-glutamate[c] + H+[c] + phosphate[c]	BB_0341 or BB_0342 or BB_0343	TRUE	0	0.273581	1								TMP_K	dTMP[c] + ATP[c] => ADP[c] + dTDP[c]	BB_0417 or BB_0793
AGLUCP_I	alpha-D-glucose 6-phosphate[c] <=> beta-D-fructose 6-phosphate[c]	BB_0730	TRUE	1000	0.273581	1								DCMP_K	dCMP[c] + ATP[c] => ADP[c] + dCDP[c]	BB_0417
BGLUCP_I	beta-D-glucose 6-phosphate[c] <=> beta-D-fructose 6-phosphate[c]	BB_0730	TRUE	-990	0.273581	1								DGMP_K	dGMP[c] + ATP[c] => ADP[c] + dGDP[c]	BB_0417
FE6P_K	ATP[c] + beta-D-fructose 6-phosphate[c] <=> ADP[c] + beta-D-fructose 1,6-bisphosphate[c] + H+[c]	BB_0727	TRUE	35.5617	0.273581	1								UMP_K	UMP[c] + ATP[c] => ADP[c] + UDP[c]	BB_0417 or BB_0128 or BB_0571 or BB_0819
FPP_L	beta-D-fructose 1,6-bisphosphate[c] <=> D-glyceraldehyde 3-phosphate[c] + glycerone phosphate[c]	BB_0445	TRUE	30	0.273581	1								CMP_K	CMP[c] + ATP[c] => ADP[c] + CDP[c]	BB_0417 or BB_0128 or BB_0819
TRIS_I	D-glyceraldehyde 3-phosphate[c] <=> glycerone phosphate[c]	BB_0055 or BB_0056	TRUE	-32.0174	0.273581	1
GAP_DH	D-glyceraldehyde 3-phosphate[c] + NAD+[c] + phosphate[c] <=> 3-phospho-D-glyceroyl-phosphate[c] + NADH[c] + H+[c]	BB_0057	TRUE	62.0174	0	0
PGLYC_K	ATP[c] + 3-phospho-D-glycerate[c] <=> ADP[c] + 3-phospho-D-glyceroyl-phosphate[c]	BB_0055 or BB_0056	TRUE	-62.0174	0	0
PGLYC_M	2-phospho-D-glycerate[c] <=> 3-phospho-D-glycerate[c]	BB_0658	TRUE	-62.0174	0	0								List of essential transport
ENO	2-phospho-D-glycerate[c] <=> phosphoenolpyruvate[c] + H2O[c]	BB_0337	TRUE	62.0174	0	0								ID	EQUATION
PYR_K	ADP[c] + phosphoenolpyruvate[c] + H+[c] => ATP[c] + pyruvate[c]	BB_0348	TRUE	53.7512	0.273581	1								TR_AI2	autoinducer 2[c] <=> autoinducer 2[e]	Transport_06
LAC_DH	L-lactate[c] + NAD+[c] <=> NADH[c] + H+[c] + pyruvate[c]	BB_0087	TRUE	-49.8719	0.273581	1								TR_ARG	L-arginine[c] <=> L-arginine[e]	Transport_08
F1P_K	ATP[c] + beta-D-fructose 1-phosphate[c] => ADP[c] + beta-D-fructose 1,6-bisphosphate[c] + H+[c]	BB_0630	TRUE	10	0.273581	1								TR_ASP	L-aspartate[c] <=> L-aspartate[e]	Transport_10
F6P_K	beta-D-fructose 6-phosphate[c] + diphosphate[c] <=> beta-D-fructose 1,6-bisphosphate[c] + phosphate[c] + H+[c]	BB_0020	TRUE	-15.5617	0.273581	1								TR_BM	biomass[c] <=> biomass[e]	Transport_12
G3P_DH	glycerone phosphate[c] + NADH[c] + H+[c] <=> sn-glycerol 3-phosphate[c] + NAD+[c]	BB_0368	TRUE	-2.01736	0.273581	1								TR_CARP	carbamoyl phosphate[c] <=> carbamoyl phosphate[e]	Transport_14
GLYR_K	ATP[c] + glycerol[c] <=> ADP[c] + sn-glycerol 3-phosphate[c] + H+[c]	BB_0241	TRUE	2.11187	0.273581	1								TR_CHO	cholesterol[c] <=> cholesterol[e]	Transport_17
GLYRP_DH	glycerone phosphate[c] + NADPH[c] + H+[c] => sn-glycerol 3-phosphate[c] + NADP+[c]	BB_0368	TRUE	0	0.273581	1								TR_CHON	choline[c] <=> choline[e]	Transport_18
G3P_OR	sn-glycerol 3-phosphate[c] + FAD[c] <=> glycerone phosphate[c] + FADH[c]	BB_0243	TRUE	0	0.273581	1								TR_CYS	L-cysteine[c] <=> L-cysteine[e]	Transport_21
GLUN6P_DA	D-glucosamine-6-P[c] + H2O[c] => ammonium[c] + beta-D-fructose 6-phosphate[c]	BB_0152	TRUE	0	0.273581	1								TR_DADE	2'-deoxyadenosine[c] <=> 2'-deoxyadenosine[e]	Transport_23
BGLUC_UT	beta-D-glucose 1-phosphate[c] + H+[c] + UTP[c] <=> UDP-glucose[c] + diphosphate[c]	BB_0207	TRUE	1000	0.273581	1								TR_DCYT	2'-deoxycytidine[c] <=> 2'-deoxycytidine[e]	Transport_24
AGLUC_UT	alpha-D-glucose 1-phosphate[c] + H+[c] + UTP[c] <=> UDP-glucose[c] + diphosphate[c]	BB_0207	TRUE	-999.939	0.273581	1								TR_FAD	FAD[c] <=> FAD[e]	Transport_29
AGLUC6P_DH1	alpha-D-glucose 6-phosphate[c] + NADP+[c] <=> 6-phospho D-glucono-1,5-lactone[c] + NADPH[c] + H+[c]	BB_0636	TRUE	1000	0.273581	1								TR_GLN	L-glutamine[c] <=> L-glutamine[e]	Transport_33
BGLUC6P_DH1	beta-D-glucose 6-phosphate[c] + NADP+[c] <=> 6-phospho D-glucono-1,5-lactone[c] + NADPH[c] + H+[c]	BB_0636	TRUE	1000	0.273581	1								TR_GLY	glycine[c] <=> glycine[e]	Transport_35
AGLUC6P_DH2	NAD+[c] + alpha-D-glucose 6-phosphate[c] <=> 6-phospho D-glucono-1,5-lactone[c] + H+[c] + NADH[c]	BB_0636	TRUE	-1000	0.273581	1								TR_HCO3	hydrogencarbonate[c] <=> hydrogencarbonate[e]	Transport_42
BGLUC6P_DH2	NAD+[c] + beta-D-glucose 6-phosphate[c] <=> 6-phospho D-glucono-1,5-lactone[c] + H+[c] + NADH[c]	BB_0636	TRUE	-1000	0.273581	1								TR_HIS	L-histidine[c] <=> L-histidine[e]	Transport_43
AC_K	acetate[c] + ATP[c] <=> acetyl phosphate[c] + ADP[c]	BB_0622	TRUE	-1000	0.273581	1								TR_HCYS	L-homocysteine[c] <=> L-homocysteine[e]	Transport_44
GLYOX_S	glycerone phosphate[c] => methylglyoxal[c] + phosphate[c]	BB_0364	TRUE	0	0.273581	1								TR_ILE	L-isoleucine[c] <=> L-isoleucine[e]	Transport_47
GLYOX_R	methylglyoxal[c] + NADH[c] + H+[c] => acetol[c] + NAD+[c]	BB_0528	TRUE	0	0.273581	1								TR_LEU	L-leucine[c] <=> L-leucine[e]	Transport_51
PGLUCT_DH	D-gluconate 6-phosphate[c] + NADP+[c] => CO2[c] + NADPH[c] + alpha-D-ribulose 5-phosphate[c]	BB_0561	TRUE	0	0.273581	1								TR_LYS	L-lysine[c] <=> L-lysine[e]	Transport_52
PGLO_P	2-phosphoglycolate[c] + H2O[c] => glycolate[c] + phosphate[c]	BB_0676	TRUE	104.95	0.273581	1								TR_MET	L-methionine[c] <=> L-methionine[e]	Transport_55
UGLUC_E	UDP-glucose[c] <=> UDP-galactose[c]	BB_0444	TRUE	0.0605746	0	0								TR_PALM	palmitate[c] <=> palmitate[e]	Transport_62
R5P_K	ATP[c] + alpha-D-ribose 5-phosphate[c] <=> AMP[c] + H+[c] + 5'-phospho-alpha-D-ribose 1-diphosphate[c]	BB_0544	TRUE	7.15339	0.273581	1								TR_PHE	L-phenylalanine[c] <=> L-phenylalanine[e]	Transport_65
R5P_I	alpha-D-ribose 5-phosphate[c] <=> alpha-D-ribulose 5-phosphate[c]	BB_0657	TRUE	0	0.273581	1								TR_PRO	L-proline[c] <=> L-proline[e]	Transport_67
R51P_PM	alpha-D-ribose 1-phosphate[c] <=> alpha-D-ribose 5-phosphate[c]	BB_0835	TRUE	7.15339	0.273581	1								TR_PYDX	pyridoxal[c] <=> pyridoxal[e]	Transport_68
PGLUC_E	alpha-D-glucose 6-phosphate[c] <=> beta-D-glucose 6-phosphate[c]	BB_0730	TRUE	0	0.273581	1								TR_QUE	queuine[c] <=> queuine[e]	Transport_69
PINOS_P	myo-inositol phosphate[c] + H2O[c] => myo-inositol[c] + phosphate[c]	BB_0524	TRUE	0	0.273581	1								TR_QUIN	ubiquinone[c] <=> ubiquinone[e]	Transport_70
F6P_I	alpha-D-mannose 6-phosphate[c] <=> beta-D-fructose 6-phosphate[c]	BB_0407	TRUE	10	0.273581	1								TR_SPMN	sulfur[c] <=> sulfur[e]	Transport_76
PGLASE	6-phospho D-glucono-1,5-lactone[c] + H2O[c] => D-gluconate 6-phosphate[c] + H+[c]	BB_0222	TRUE	0	0.273581	1								TR_THF	THF[c] <=> THF[e]	Transport_78
PAGLUC_PM	alpha-D-glucose 1-phosphate[c] <=> alpha-D-glucose 6-phosphate[c]	BB_0835	TRUE	1000	0.273581	1								TR_THR	L-threonine[c] <=> L-threonine[e]	Transport_79
PBGLUC_PM	beta-D-glucose 1-phosphate[c] <=> beta-D-glucose 6-phosphate[c]	BB_0835	TRUE	-990	0.273581	1								TR_TRP	L-tryptophan[c] <=> L-tryptophan[e]	Transport_82
PMAN_PM	alpha-D-mannose 1-phosphate[c] <=> alpha-D-mannose 6-phosphate[c]	BB_0835	TRUE	10	0.273581	1								TR_TYR	L-tyrosine[c] <=> L-tyrosine[e]	Transport_83
COA_AYT	ATP[c] + CoA[c] + palmitate[c] => AMP[c] + acyl-CoA[c] + diphosphate[c]	BB_0137	TRUE	0.0678617	0.273581	1								TR_VAL	L-valine[c] <=> L-valine[e]	Transport_85
ACP_AYT	ACP[c] + ATP[c] + palmitate[c] => AMP[c] + diphosphate[c] + acyl-ACP[c]	BB_0593	TRUE	0.0678617	0.273581	1
GACP_AYT	acyl-ACP[c] + sn-glycerol 3-phosphate[c] => ACP[c] + acyl-sn-glycerol-3P[c]	BB_0327	TRUE	0	0.273581	1
AYGACP_AYT	acyl-ACP[c] + acyl-sn-glycerol-3P[c] => ACP[c] + phosphatidic acid[c] + H+[c]	BB_0037	TRUE	0.0678617	0.273581	1
G3P_AYT	acyl-CoA[c] + sn-glycerol 3-phosphate[c] => acyl-sn-glycerol-3P[c] + CoA[c]	BB_0327	TRUE	0.0678617	0.273581	1
AYGCOA_AYT	acyl-CoA[c] + acyl-sn-glycerol-3P[c] => CoA[c] + phosphatidic acid[c] + H+[c]	BB_0037	TRUE	0	0.273581	1
CDPDAG_S	CTP[c] + phosphatidic acid[c] => CDP-diacylglycerol[c] + diphosphate[c]	BB_0119	TRUE	0.0678617	0	0
PC_S	CDP-diacylglycerol[c] + choline[c] => CMP[c] + phosphatidylcholine[c] + H+[c]	BB_0249	TRUE	0.0266438	0	0
PG_S	CDP-diacylglycerol[c] + sn-glycerol 3-phosphate[c] => CMP[c] + phosphatidylglycerol[c] + H+[c]	BB_0721	TRUE	0.0266438	0	0
DAG_GT	CDP-diacylglycerol[c] + UDP-galactose[c] <=> galactosyldiacylglycerol[c] + UDP[c]	BB_0454	TRUE	0.0145742	0	0
CHO_GT	cholesterol[c] + UDP-galactose[c] <=> galactosylcholesterol[c]	BB_0572	TRUE	0.0460004	0	0
GLCNAC_DA	glcNacP[c] + H2O[c] <=> acetate[c] + D-glucosamine-6-P[c]	BB_0151	TRUE	0	0.273581	1
CHIBI_L	phosphochitobiose[c] + H2O[c] => 2 glcNacP[c]	BB_0620 or BB_0002	TRUE	10	0.273581	1
GLCNAC_K	glcNac[c] + ATP[c] => glcNacP[c] + ADP[c] + H+[c]	UK_01	TRUE	10	0.273581	1
GLCNAC_UT	glcNacP[c] + UTP[c] + H+[c] => UDP-glcNac[c] + diphosphate[c]	UK_02	TRUE	0.0195649	0	0
MANNAC_E	N-acetyl-D-mannosamine 6-phosphate[c] <=> glcNacP[c]	BB_0644	TRUE	-29.9804	0.273581	1
MURA	phosphoenolpyruvate[c] + UDP-glcNac[c] => phosphate[c] + UDP-glcNac-enolpyruvate[c]	BB_0472	TRUE	0.00978243	0	0
MURB	NADPH[c] + H+[c] + UDP-glcNac-enolpyruvate[c] => NADP+[c] + UDP-murNac[c]	BB_0598	TRUE	0.00978243	0	0
MURC	ATP[c] + L-alanine[c] + UDP-murNac[c] => ADP[c] + UDP-murNac-Lala[c] + H+[c] + phosphate[c]	BB_0817	TRUE	0.00978243	0	0
MURD	ATP[c] + UDP-murNac-Lala[c] + D-glutamate[c] => ADP[c] + H+[c] + phosphate[c] + UDP-murNac-dipeptide[c]	BB_0585	TRUE	0.00978243	0	0
MURE	ATP[c] + L-ornithine[c] + UDP-murNac-dipeptide[c] => ADP[c] + phosphate[c] + UDP-murNac-tripeptide[c]	BB_0201	TRUE	0.00978243	0	0
MURF	ATP[c] + D-alanyl-D-alanine[c] + UDP-murNac-tripeptide[c] => ADP[c] + UDP-murNac-pentapeptide[c] + phosphate[c]	BB_0304	TRUE	0.00978243	0	0
MNALA_H	ADP[c] + UDP-murNac-Lala[c] + H+[c] + phosphate[c] => ATP[c] + L-alanine[c] + UDP-murNac[c]	BB_0625 or BB_0666	TRUE	0	0.273581	1
PGXL_UL	UDP-murNac-pentapeptide[c] + undecaprenyl phosphate[c] <=> undecaprenyl-murNac-pentapeptide[c] + UMP[c]	BB_0303	TRUE	0.00978243	0	0
PGXL_GT	undecaprenyl-murNac-pentapeptide[c] + UDP-glcNac[c] => undecaprenyl-glcNac-murNac-pentapeptide[c] + H+[c] + UDP[c]	BB_0767	TRUE	0.00978243	0	0
PGXL_CP	undecaprenyl-glcNac-murNac-pentapeptide[c] + H2O[c] => D-alanine[c] + undecaprenyl-glcNac-murNac-tetrapeptide[c]	BB_0605	TRUE	0.00326081	0	0
PGXL_TP1	2 undecaprenyl-glcNac-murNac-pentapeptide[c] => peptidoglycan subunit[c] + 2 undecaprenyl diphosphate[c]	BB_0136 or BB_0718	TRUE	0.00326081	0	0
PGXL_TP2	peptidoglycan subunit[c] + undecaprenyl-glcNac-murNac-tetrapeptide[c] => peptidoglycan[c] + undecaprenyl diphosphate[c]	BB_0732	TRUE	0.00326081	0	0
ACTP_H	acetyl phosphate[c] + H2O[c] <=> acetate[c] + phosphate[c] + H+[c]	BB_B01	TRUE	-1000	0.273581	1
ACTPL_T	acetyl-CoA[c] + phosphate[c] <=> acetyl phosphate[c] + CoA[c]	BB_0589	TRUE	0	0.273581	1
ACTCOA_AT	2 acetyl-CoA[c] <=> acetoacetyl-CoA[c] + CoA[c]	BB_0685	TRUE	4.04277	0	0
HMGCOA_S	acetoacetyl-CoA[c] + acetyl-CoA[c] + H2O[c] <=> (S)-3-hydroxy-3-methylglutaryl-CoA[c] + CoA[c] + H+[c]	BB_0683	TRUE	4.04277	0	0
HMGCOA_R1	CoA[c] + (R)-mevalonate[c] + 2 NADP+[c] <=> (S)-3-hydroxy-3-methylglutaryl-CoA[c] + 2 NADPH[c] + 2 H+[c]	BB_0685	TRUE	-1000	0.273581	1
HMGCOA_R2	CoA[c] + (R)-mevalonate[c] + 2 NAD+[c] <=> (S)-3-hydroxy-3-methylglutaryl-CoA[c] + 2 NADH[c] + 2 H+[c]	BB_0685	TRUE	995.957	0.273581	1
MEV_K	ATP[c] + (R)-mevalonate[c] <=> ADP[c] + (R)-mevalonate 5-phosphate[c] + H+[c]	BB_0688	TRUE	4.04277	0	0
PMEV_K	ATP[c] + (R)-mevalonate 5-phosphate[c] <=> ADP[c] + (R)-mevalonate diphosphate[c]	BB_0687	TRUE	4.04277	0	0
PPMEV_DC	ATP[c] + (R)-mevalonate diphosphate[c] => ADP[c] + CO2[c] + isopentenyl diphosphate[c] + phosphate[c]	BB_0686	TRUE	4.04277	0	0
IPP_I	isopentenyl diphosphate[c] <=> dimethylallyl diphosphate[c]	BB_0684	TRUE	4.03279	0	0
GERN_S	dimethylallyl diphosphate[c] + isopentenyl diphosphate[c] => geranyl diphosphate[c] + diphosphate[c]	BB_0314	TRUE	0.000998296	0	0
FPP_S	isopentenyl diphosphate[c] + geranyl diphosphate[c] <=> diphosphate[c] + (2E,6E)-farnesyl diphosphate[c]	BB_0314	TRUE	0.000998296	0	0
UNDPP_S	8 isopentenyl diphosphate[c] + (2E,6E)-farnesyl diphosphate[c] <=> 8 diphosphate[c] + undecaprenyl diphosphate[c]	BB_0120	TRUE	0.000998296	0	0
UNDPP_P	undecaprenyl diphosphate[c] + H2O[c] => undecaprenyl phosphate[c] + H+[c] + phosphate[c]	BB_0258	TRUE	0.00978243	0	0
OCTPP_S	5 isopentenyl diphosphate[c] + (2E,6E)-farnesyl diphosphate[c] => all-trans-octaprenyl diphosphate[c] + 5 diphosphate[c]	BB_0314	TRUE	0	0.273581	1
GGPP_S	isopentenyl diphosphate[c] + (2E,6E)-farnesyl diphosphate[c] <=> geranylgeranyl diphosphate[c] + diphosphate[c]	BB_0314	TRUE	0	0.273581	1
NERPP_S	dimethylallyl diphosphate[c] + isopentenyl diphosphate[c] => neryl diphosphate[c] + diphosphate[c]	BB_0120	TRUE	0	0.273581	1
CYT_K	cytidine[c] + ATP[c] => CMP[c] + ADP[c] + H+[c]	BB_0239 or BB_0015	TRUE	8.18853	0.273581	1
THY_K	ATP[c] + thymidine[c] => ADP[c] + dTMP[c] + H+[c]	BB_0791	TRUE	0.00534221	0.273581	1
ADE_K	adenosine[c] + ATP[c] => AMP[c] + ADP[c] + H+[c]	BB_0239 or BB_0015	TRUE	0	0.273581	1
DGUA_K	2'-deoxyguanosine[c] + ATP[c] => dGMP[c] + ADP[c] + H+[c]	BB_0239	TRUE	0.00713772	0.273581	1
GUA_K	guanosine[c] + ATP[c] => GMP[c] + ADP[c] + H+[c]	BB_0239 or BB_0015	TRUE	0	0.273581	1
DCYT_K	2'-deoxycytidine[c] + ATP[c] => dCMP[c] + ADP[c] + H+[c]	BB_0239 or BB_0128 or BB_0791 or BB_0015	TRUE	0.00713964	0	0
URI_K	ATP[c] + uridine[c] => ADP[c] + UMP[c] + H+[c]	BB_0239 or BB_0791 or BB_0014 or BB_0015	TRUE	0	0.273581	1
DADE_K	ATP[c] + 2'-deoxyadenosine[c] => ADP[c] + dAMP[c] + H+[c]	BB_0239 or BB_0791 or BB_0015	TRUE	0.00534221	0	0
DURI_K	ATP[c] + deoxyuridine[c] => ADP[c] + dUMP[c] + H+[c]	BB_0239 or BB_0791 or BB_0015	TRUE	0	0.273581	1
DINO_K	ATP[c] + 2'-deoxyinosine[c] => ADP[c] + dIMP[c] + H+[c]	BB_0239 or BB_0791 or BB_0015	TRUE	0	0.273581	1
DGTP_PP	dGTP[c] + H2O[c] => dGMP[c] + diphosphate[c] + H+[c]	BB_0247	TRUE	0	0.273581	1
GTP_PP	GTP[c] + H2O[c] => GMP[c] + diphosphate[c] + H+[c]	BB_0247	TRUE	0	0.273581	1
GDP_PT	GDP[c] + phosphoenolpyruvate[c] + H+[c] => GTP[c] + pyruvate[c]	BB_0348	TRUE	0	0.273581	1
TGDP_PT	dGDP[c] + phosphoenolpyruvate[c] + H+[c] => dGTP[c] + pyruvate[c]	BB_0348	TRUE	0	0.273581	1
ADP_PT	ADP[c] + phosphoenolpyruvate[c] + H+[c] => ATP[c] + pyruvate[c]	BB_0348	TRUE	0	0.273581	1
DADP_PT	dADP[c] + phosphoenolpyruvate[c] + H+[c] => dATP[c] + pyruvate[c]	BB_0348	TRUE	0	0.273581	1
CDP_PT	CDP[c] + phosphoenolpyruvate[c] + H+[c] => CTP[c] + pyruvate[c]	BB_0348	TRUE	8.25639	0.273581	1
DCDP_PT	dCDP[c] + phosphoenolpyruvate[c] + H+[c] => dCTP[c] + pyruvate[c]	BB_0348	TRUE	0	0.273581	1
TDP_PT	dTDP[c] + phosphoenolpyruvate[c] + H+[c] => dTTP[c] + pyruvate[c]	BB_0348	TRUE	0	0.273581	1
UDP_PT	UDP[c] + phosphoenolpyruvate[c] + H+[c] => UTP[c] + pyruvate[c]	BB_0348	TRUE	0	0.273581	1
AMP_K	AMP[c] + ATP[c] => 2 ADP[c]	BB_0417	TRUE	19.4044	0	0
DAMP_K	ATP[c] + dAMP[c] => ADP[c] + dADP[c]	BB_0417	TRUE	0.00534221	0	0
TMP_K	dTMP[c] + ATP[c] => ADP[c] + dTDP[c]	BB_0417 or BB_0793	TRUE	0.00534221	0	0
DCMP_K	dCMP[c] + ATP[c] => ADP[c] + dCDP[c]	BB_0417	TRUE	0.00713964	0	0
DGMP_K	dGMP[c] + ATP[c] => ADP[c] + dGDP[c]	BB_0417	TRUE	0.00713772	0	0
GMP_K	GMP[c] + ATP[c] => ADP[c] + GDP[c]	BB_0417	TRUE	0	0.273581	1
UMP_K	UMP[c] + ATP[c] => ADP[c] + UDP[c]	BB_0417 or BB_0128 or BB_0571 or BB_0819	TRUE	0.00978243	0	0
CMP_K	CMP[c] + ATP[c] => ADP[c] + CDP[c]	BB_0417 or BB_0128 or BB_0819	TRUE	8.24181	0	0
ADE_DRT	adenine[c] + 2'-deoxyguanosine[c] => 2'-deoxyadenosine[c] + guanine[c]	BB_0426	TRUE	999.993	0.273581	1
HXA_DRT	hypoxanthine[c] + 2'-deoxyadenosine[c] => 2'-deoxyinosine[c] + adenine[c]	BB_0426	TRUE	1000	0.273581	1
HXG_DRT	hypoxanthine[c] + 2'-deoxyguanosine[c] => 2'-deoxyinosine[c] + guanine[c]	BB_0426	TRUE	0	0.273581	1
IDEA_DRT	adenine[c] + 2'-deoxyinosine[c] => 2'-deoxyadenosine[c] + hypoxanthine[c]	BB_0426	TRUE	0	0.273581	1
IDEG_DRT	guanine[c] + 2'-deoxyinosine[c] => 2'-deoxyguanosine[c] + hypoxanthine[c]	BB_0426	TRUE	1000	0.273581	1
GUA_DRT	guanine[c] + 2'-deoxyadenosine[c] => 2'-deoxyguanosine[c] + adenine[c]	BB_0426	TRUE	0	0.273581	1
DADP_K	ATP[c] + dADP[c] => ADP[c] + dATP[c]	BB_0463	TRUE	0.00534221	0.273581	1
TDP_K	ATP[c] + dTDP[c] => ADP[c] + dTTP[c]	BB_0463	TRUE	0.00534221	0.273581	1
UDP_K	ATP[c] + UDP[c] => ADP[c] + UTP[c]	BB_0463	TRUE	0.034139	0.273581	1
DCDP_K	ATP[c] + dCDP[c] => ADP[c] + dCTP[c]	BB_0463	TRUE	0.00713964	0.273581	1
CDP_K	ATP[c] + CDP[c] => ADP[c] + CTP[c]	BB_0463	TRUE	0	0.273581	1
DGDP_K	ATP[c] + dGDP[c] => ADP[c] + dGTP[c]	BB_0463	TRUE	0.00713772	0.273581	1
GDP_K	ATP[c] + GDP[c] => ADP[c] + GTP[c]	BB_0463	TRUE	4.03179	0.273581	1
IMP_S	hypoxanthine[c] + 5'-phospho-alpha-D-ribose 1-diphosphate[c] => IMP[c] + diphosphate[c]	BB_0103	TRUE	0	0.273581	1
ADN_PRT	adenine[c] + 5'-phospho-alpha-D-ribose 1-diphosphate[c] => AMP[c] + diphosphate[c]	BB_0777	TRUE	7.15339	0.273581	1
GUN_PRT	guanine[c] + 5'-phospho-alpha-D-ribose 1-diphosphate[c] => GMP[c] + diphosphate[c]	BB_0777	TRUE	0	0.273581	1
DIMP_DH	dIMP[c] + NAD+[c] + H2O[c] => NADH[c] + H+[c] + dXMP[c]	BB_B17	TRUE	0	0.273581	1
IMP_DH	IMP[c] + NAD+[c] + H2O[c] => NADH[c] + H+[c] + XMP[c]	BB_B17	TRUE	0	0.273581	1
DGMP_S	ATP[c] + L-glutamine[c] + H2O[c] + dXMP[c] => AMP[c] + L-glutamate[c] + dGMP[c] + diphosphate[c] + 2 H+[c]	BB_B18	TRUE	0	0.273581	1
GMP_S	ATP[c] + L-glutamine[c] + H2O[c] + XMP[c] => AMP[c] + L-glutamate[c] + GMP[c] + diphosphate[c] + 2 H+[c]	BB_B18	TRUE	0	0.273581	1
ADN_DN	adenine[c] + H+[c] + H2O[c] => ammonium[c] + hypoxanthine[c]	BB_K17	TRUE	0	0.273581	1
CYT_AH	H2O[c] + cytidine[c] <=> ammonium[c] + uridine[c]	BB_0618	TRUE	-10	0.273581	1
PROD_PTN	0.208216 ala-tRNA[c] + 0.158226 arg-tRNA[c] + 0.303847 asn-tRNA[c] + 0.239948 asp-tRNA[c] + 0.036514 cys-tRNA[c] + 0.112150 gln-tRNA[c] + 0.289068 glu-tRNA[c] + 0.227777 gly-tRNA[c] + 0.060422 his-tRNA[c] + 0.449902 ile-tRNA[c] + 0.448163 leu-tRNA[c] + 0.428602 lys-tRNA[c] + 0.085199 met-tRNA[c] + 0.246033 phe-tRNA[c] + 0.099544 pro-tRNA[c] + 0.314280 ser-tRNA[c] + 0.189089 thr-tRNA[c] + 0.022604…	ribosome	TRUE	0.930092	0	0
PROD_TRNA	ATP[c] + UTP[c] + CTP[c] + GTP[c] + queuine[c] + (L-threonylcarbamoyl)adenylate[c] + 2 S-adenosylmethionine[c] + dimethylallyl diphosphate[c] + glycine[c] + methylene-THF[c] + H2O[c] => tRNA[c] + guanosine[c] + 2 S-adenosylhomocysteine[c] + GDP[c] + H+[c] + phosphate[c] + THF[c]	tRNA_synthase	TRUE	4.03179	0	0
ATP_TO	ATP[c] + H2O[c] => ADP[c] + phosphate[c] + H+[c]	ATP_gene	TRUE	0	0.273581	1
PTN_TO	protein[c] =>	protease	TRUE	0	0.273581	1
PROD_BM	0.0979 phosphatidylcholine[c] + 0.09739 phosphatidylglycerol[c] + 0.053273 galactosyldiacylglycerol[c] + 0.168143 galactosylcholesterol[c] + 3.3997 protein[c] + 0.011919 peptidoglycan[c] + 0.000223 ubiquinone[c] + 0.000223 formyl-THF[c] + 0.000223 pyridoxal 5'-phosphate[c] + 0.000279 acetyl-CoA[c] + 0.000223 methylene-THF[c] + 0.001787 NAD+[c] + 0.012379 ammonium[c] + 0.000223 S-adenosylmethionin…	BM_gene	TRUE	0.273581	0	0
TR_AOL	acetol[c] <=> acetol[e]	Transport_01	TRUE	0	0.273581	1
TR_ADN	adenine[c] <=> adenine[e]	Transport_02	TRUE	1.84741	0.273581	1
TR_ADE	adenosine[c] <=> adenosine[e]	Transport_03	TRUE	0	0.273581	1
TR_ADEPP	adenosine 3',5'-bisphosphate[c] <=> adenosine 3',5'-bisphosphate[e]	Transport_04	TRUE	0	0.273581	1
TR_AGLU	alpha-D-glucose 1-phosphate[c] + H2O[c] <=> alpha-D-glucose[e] + phosphate[e]	Transport_05	TRUE	-0.0605746	0.273581	1
TR_AI2	autoinducer 2[c] <=> autoinducer 2[e]	Transport_06	TRUE	8.99367	0	0
TR_ALA	L-alanine[c] <=> L-alanine[e]	Transport_07	TRUE	9.7578	0.273581	1
TR_ARG	L-arginine[c] <=> L-arginine[e]	Transport_08	TRUE	-0.137095	0	0
TR_ASN	L-asparagine[c] <=> L-asparagine[e]	Transport_09	TRUE	-0.304225	0.273581	1
TR_ASP	L-aspartate[c] <=> L-aspartate[e]	Transport_10	TRUE	-0.214091	0	0
TR_BGLUC	beta-D-glucose 1-phosphate[c] + H2O[c] <=> beta-D-glucose[e] + phosphate[e]	Transport_11	TRUE	-10	0.273581	1
TR_BM	biomass[c] <=> biomass[e]	Transport_12	TRUE	0.273581	0	0
TR_CAMP	3',5'-cyclic AMP[c] <=> 3',5'-cyclic AMP[e]	Transport_13	TRUE	-10	0.273581	1
TR_CARP	carbamoyl phosphate[c] <=> carbamoyl phosphate[e]	Transport_14	TRUE	0.00978243	0	0
TR_CGMP	3',5'-cyclic GMP[c] <=> 3',5'-cyclic GMP[e]	Transport_15	TRUE	-0.0451605	0.273581	1
TR_CHIBI	phosphochitobiose[c] + H2O[c] <=> chitobiose[e] + phosphate[e]	Transport_16	TRUE	-10	0.273581	1
TR_CHO	cholesterol[c] <=> cholesterol[e]	Transport_17	TRUE	-0.0460004	0	0
TR_CHON	choline[c] <=> choline[e]	Transport_18	TRUE	-0.0266438	0	0
TR_CO2	CO2[c] <=> CO2[e]	Transport_19	TRUE	16.1785	0.273581	1
TR_CRIB	alpha-D-Ribose 1,2-cyclic phosphate 5-phosphate[c] <=> alpha-D-Ribose 1,2-cyclic phosphate 5-phosphate[e]	Transport_20	TRUE	-10	0.273581	1
TR_CYS	L-cysteine[c] <=> L-cysteine[e]	Transport_21	TRUE	-10	0	0
TR_CYTN	cytidine[c] <=> cytidine[e]	Transport_22	TRUE	1.81147	0.273581	1
TR_DADE	2'-deoxyadenosine[c] <=> 2'-deoxyadenosine[e]	Transport_23	TRUE	-0.0124799	0	0
TR_DCYT	2'-deoxycytidine[c] <=> 2'-deoxycytidine[e]	Transport_24	TRUE	-0.00713964	0	0
TR_DIGUA	diguanylate[c] <=> diguanylate[e]	Transport_25	TRUE	0	0.273581	1
TR_DIPI	diphosphate[c] <=> diphosphate[e]	Transport_26	TRUE	31.2185	0.273581	1
TR_DSER	D-serine[c] <=> D-serine[e]	Transport_27	TRUE	4.72808	0.273581	1
TR_DURI	deoxyuridine[c] <=> deoxyuridine[e]	Transport_28	TRUE	0	0.273581	1
TR_FAD	FAD[c] <=> FAD[e]	Transport_29	TRUE	-0.00402848	0	0
TR_FRUC	beta-D-fructose 1-phosphate[c] <=> beta-D-fructose 1-phosphate[e]	Transport_30	TRUE	-10	0.273581	1
TR_GGPP	geranylgeranyl diphosphate[c] <=> geranylgeranyl diphosphate[e]	Transport_31	TRUE	0	0.273581	1
TR_GLCNACP	glcNacP[c] + H2O[c] <=> glcNac[e] + phosphate[e]	Transport_32	TRUE	-10	0.273581	1
TR_GLN	L-glutamine[c] <=> L-glutamine[e]	Transport_33	TRUE	-0.102838	0	0
TR_GLU	L-glutamate[c] <=> L-glutamate[e]	Transport_34	TRUE	-0.294751	0.273581	1
TR_GLY	glycine[c] <=> glycine[e]	Transport_35	TRUE	0.744755	0	0
TR_GLYR	glycerol[c] <=> glycerol[e]	Transport_36	TRUE	-2.11187	0.273581	1
TR_GLYT	glycolate[c] <=> glycolate[e]	Transport_37	TRUE	104.95	0.273581	1
TR_GUA	guanine[c] <=> guanine[e]	Transport_38	TRUE	4.02465	0.273581	1
TR_GUN	guanosine[c] <=> guanosine[e]	Transport_39	TRUE	0	0.273581	1
TR_H	H+[c] <=> H+[e]	Transport_40	TRUE	-10	0.273581	1
TR_H2O	H2O[c] <=> H2O[e]	Transport_41	TRUE	-6.96624	0.273581	1
TR_HCO3	hydrogencarbonate[c] <=> hydrogencarbonate[e]	Transport_42	TRUE	-4.03179	0	0
TR_HIS	L-histidine[c] <=> L-histidine[e]	Transport_43	TRUE	-0.0500027	0	0
TR_HCYS	L-homocysteine[c] <=> L-homocysteine[e]	Transport_44	TRUE	8.99367	0	0
TR_HS	hydrogen sulfide[c] <=> hydrogen sulfide[e]	Transport_45	TRUE	0.922324	0.273581	1
TR_HX	hypoxanthine[c] <=> hypoxanthine[e]	Transport_46	TRUE	0	0.273581	1
TR_ILE	L-isoleucine[c] <=> L-isoleucine[e]	Transport_47	TRUE	-0.412565	0	0
TR_INO	myo-inositol[c] <=> myo-inositol[e]	Transport_48	TRUE	0	0.273581	1
TR_INOP	myo-inositol phosphate[c] <=> myo-inositol phosphate[e]	Transport_49	TRUE	0	0.273581	1
TR_LAC	L-lactate[c] <=> L-lactate[e]	Transport_50	TRUE	49.8719	0.273581	1
TR_LEU	L-leucine[c] <=> L-leucine[e]	Transport_51	TRUE	-0.41305	0	0
TR_LYS	L-lysine[c] <=> L-lysine[e]	Transport_52	TRUE	-0.436272	0	0
TR_MANNAC	N-acetyl-D-mannosamine 6-phosphate[c] <=> N-acetyl-D-mannosamine 6-phosphate[e]	Transport_53	TRUE	29.9804	0.273581	1
TR_MAN	alpha-D-mannose 1-phosphate[c] + H2O[c] <=> alpha-D-mannose[e] + phosphate[e]	Transport_54	TRUE	-10	0.273581	1
TR_MET	L-methionine[c] <=> L-methionine[e]	Transport_55	TRUE	-10	0	0
TR_NERP	neryl diphosphate[c] <=> neryl diphosphate[e]	Transport_56	TRUE	0	0.273581	1
TR_NICN	nicotinamide[c] <=> nicotinamide[e]	Transport_57	TRUE	0	0.273581	1
TR_NITRITE	nitrite[c] <=> nitrite[e]	Transport_58	TRUE	-6.07072	0.273581	1
TR_NMN	nicotinamide mononucleide[c] <=> nicotinamide mononucleide[e]	Transport_59	TRUE	-0.047939	0.273581	1
TR_OCTPP	all-trans-octaprenyl diphosphate[c] <=> all-trans-octaprenyl diphosphate[e]	Transport_60	TRUE	0	0.273581	1
TR_O	oxygen[c] <=> oxygen[e]	Transport_61	TRUE	0	0.273581	1
TR_PALM	palmitate[c] <=> palmitate[e]	Transport_62	TRUE	-0.135723	0	0
TR_PANTN	pantetheine[c] <=> pantetheine[e]	Transport_63	TRUE	-0.0103987	0.273581	1
TR_PANT	(R)-pantothenate[c] <=> pantothenate[e]	Transport_64	TRUE	0	0.273581	1
TR_PHE	L-phenylalanine[c] <=> L-phenylalanine[e]	Transport_65	TRUE	-0.236381	0	0
TR_PI	phosphate[c] <=> phosphate[e]	Transport_66	TRUE	30.0606	0.273581	1
TR_PRO	L-proline[c] <=> L-proline[e]	Transport_67	TRUE	-0.0977397	0	0
TR_PYDX	pyridoxal[c] <=> pyridoxal[e]	Transport_68	TRUE	-0.00402848	0	0
TR_QUE	queuine[c] <=> queuine[e]	Transport_69	TRUE	-4.03179	0	0
TR_QUIN	ubiquinone[c] <=> ubiquinone[e]	Transport_70	TRUE	-0.00402848	0	0
TR_RIB	alpha-D-ribose 1-phosphate[c] <=> alpha-D-ribose 1-phosphate[e]	Transport_71	TRUE	-7.15339	0.273581	1
TR_RIBPP	alpha-D-ribose 1,5-bisphosphate[c] <=> alpha-D-ribose 1,5-bisphosphate[e]	Transport_72	TRUE	10	0.273581	1
TR_HSE	hydrogen selenide[c] <=> hydrogen selenide[e]	Transport_73	TRUE	0	0.273581	1
TR_SEO	selenite[c] <=> selenite[e]	Transport_74	TRUE	0	0.273581	1
TR_SER	L-serine[c] <=> L-serine[e]	Transport_75	TRUE	-10	0.273581	1
TR_SPMN	sulfur[c] <=> sulfur[e]	Transport_76	TRUE	-0.121654	0	0
TR_S	spermidine[c] <=> spermidine[e]	Transport_77	TRUE	9.04867	0.273581	1
TR_THF	THF[c] <=> THF[e]	Transport_78	TRUE	-0.0161139	0	0
TR_THR	L-threonine[c] <=> L-threonine[e]	Transport_79	TRUE	-4.20287	0	0
TR_THY	thymidine[c] <=> thymidine[e]	Transport_80	TRUE	-0.00534221	0.273581	1
TR_TREH	trehalose-6-phosphate[c] + H2O[c] <=> trehalose[e] + phosphate[e]	Transport_81	TRUE	0	0.273581	1
TR_TRP	L-tryptophan[c] <=> L-tryptophan[e]	Transport_82	TRUE	-0.0186493	0	0
TR_TYR	L-tyrosine[c] <=> L-tyrosine[e]	Transport_83	TRUE	-0.174727	0	0
TR_URI	uridine[c] <=> uridine[e]	Transport_84	TRUE	-10	0.273581	1
TR_VAL	L-valine[c] <=> L-valine[e]	Transport_85	TRUE	-0.204179	0	0
EX_AOL	acetol[e] <=>		TRUE	0	0.273581	1
EX_ADN	adenine[e] <=>		TRUE	1.84741	0.273581	1
EX_ADE	adenosine[e] <=>		TRUE	0	0.273581	1
EX_ADEPP	adenosine 3',5'-bisphosphate[e] <=>		TRUE	0	0.273581	1
EX_AGLU	alpha-D-glucose[e] <=>		TRUE	-0.0605746	0.273581	1
EX_AI2	autoinducer 2[e] <=>		TRUE	8.99367	0	0
EX_ALA	L-alanine[e] <=>		TRUE	9.7578	0.273581	1
EX_ARG	L-arginine[e] <=>		TRUE	-0.137095	0	0
EX_ASN	L-asparagine[e] <=>		TRUE	-0.304225	0.273581	1
EX_ASP	L-aspartate[e] <=>		TRUE	-0.214091	0	0
EX_BGLUC	beta-D-glucose[e] <=>		TRUE	-10	0.273581	1
EX_BM	biomass[e] =>		TRUE	0.273581	0	0
EX_CAMP	3',5'-cyclic AMP[e] <=>		TRUE	-10	0.273581	1
EX_CARP	carbamoyl phosphate[e] <=>		TRUE	0.00978243	0	0
EX_CGMP	3',5'-cyclic GMP[e] <=>		TRUE	-0.0451605	0.273581	1
EX_CHIBI	chitobiose[e] <=>		TRUE	-10	0.273581	1
EX_CHO	cholesterol[e] <=>		TRUE	-0.0460004	0	0
EX_CHON	choline[e] <=>		TRUE	-0.0266438	0	0
EX_CO2	CO2[e] <=>		TRUE	16.1785	0.273581	1
EX_CRIB	alpha-D-Ribose 1,2-cyclic phosphate 5-phosphate[e] <=>		TRUE	-10	0.273581	1
EX_CYS	L-cysteine[e] <=>		TRUE	-10	0	0
EX_CYTN	cytidine[e] <=>		TRUE	1.81147	0.273581	1
EX_DADE	2'-deoxyadenosine[e] <=>		TRUE	-0.0124799	0	0
EX_DCYT	2'-deoxycytidine[e] <=>		TRUE	-0.00713964	0	0
EX_DIGUA	diguanylate[e] <=>		TRUE	0	0.273581	1
EX_DIPI	diphosphate[e] <=>		TRUE	31.2185	0.273581	1
EX_DSER	D-serine[e] <=>		TRUE	4.72808	0.273581	1
EX_DURI	deoxyuridine[e] <=>		TRUE	0	0.273581	1
EX_FAD	FAD[e] <=>		TRUE	-0.00402848	0	0
EX_FRUC	beta-D-fructose 1-phosphate[e] <=>		TRUE	-10	0.273581	1
EX_GGPP	geranylgeranyl diphosphate[e] <=>		TRUE	0	0.273581	1
EX_GLCNACP	glcNac[e] <=>		TRUE	-10	0.273581	1
EX_GLN	L-glutamine[e] <=>		TRUE	-0.102838	0	0
EX_GLU	L-glutamate[e] <=>		TRUE	-0.294751	0.273581	1
EX_GLY	glycine[e] <=>		TRUE	0.744755	0	0
EX_GLYR	glycerol[e] <=>		TRUE	-2.11187	0.273581	1
EX_GLYT	glycolate[e] <=>		TRUE	104.95	0.273581	1
EX_GUA	guanine[e] <=>		TRUE	4.02465	0.273581	1
EX_GUN	guanosine[e] <=>		TRUE	0	0.273581	1
EX_H	H+[e] <=>		TRUE	-10	0.273581	1
EX_H2O	H2O[e] <=>		TRUE	-6.96624	0.273581	1
EX_HCO3	hydrogencarbonate[e] <=>		TRUE	-4.03179	0	0
EX_HIS	L-histidine[e] <=>		TRUE	-0.0500027	0	0
EX_HCYS	L-homocysteine[e] <=>		TRUE	8.99367	0	0
EX_HS	hydrogen sulfide[e] <=>		TRUE	0.922324	0.273581	1
EX_HX	hypoxanthine[e] <=>		TRUE	0	0.273581	1
EX_ILE	L-isoleucine[e] <=>		TRUE	-0.412565	0	0
EX_INO	myo-inositol[e] <=>		TRUE	0	0.273581	1
EX_INOP	myo-inositol phosphate[e] <=>		TRUE	0	0.273581	1
EX_LAC	L-lactate[e] <=>		TRUE	49.8719	0.273581	1
EX_LEU	L-leucine[e] <=>		TRUE	-0.41305	0	0
EX_LYS	L-lysine[e] <=>		TRUE	-0.436272	0	0
EX_MANNAC	N-acetyl-D-mannosamine 6-phosphate[e] <=>		TRUE	29.9804	0.273581	1
EX_MAN	alpha-D-mannose[e] <=>		TRUE	-10	0.273581	1
EX_MET	L-methionine[e] <=>		TRUE	-10	0	0
EX_NERP	neryl diphosphate[e] <=>		TRUE	0	0.273581	1
EX_NICN	nicotinamide[e] <=>		TRUE	0	0.273581	1
EX_NITRITE	nitrite[e] <=>		TRUE	-6.07072	0.273581	1
EX_NMN	nicotinamide mononucleide[e] <=>		TRUE	-0.047939	0.273581	1
EX_OCTPP	all-trans-octaprenyl diphosphate[e] <=>		TRUE	0	0.273581	1
EX_O	oxygen[e] <=>		TRUE	0	0.273581	1
EX_PALM	palmitate[e] <=>		TRUE	-0.135723	0	0
EX_PANTN	pantetheine[e] <=>		TRUE	-0.0103987	0.273581	1
EX_PANT	pantothenate[e] <=>		TRUE	0	0.273581	1
EX_PHE	L-phenylalanine[e] <=>		TRUE	-0.236381	0	0
EX_PI	phosphate[e] <=>		TRUE	-10	0.273581	1
EX_PRO	L-proline[e] <=>		TRUE	-0.0977397	0	0
EX_PYDX	pyridoxal[e] <=>		TRUE	-0.00402848	0	0
EX_QUE	queuine[e] <=>		TRUE	-4.03179	0	0
EX_QUIN	ubiquinone[e] <=>		TRUE	-0.00402848	0	0
EX_RIB	alpha-D-ribose 1-phosphate[e] <=>		TRUE	-7.15339	0.273581	1
EX_RIBPP	alpha-D-ribose 1,5-bisphosphate[e] <=>		TRUE	10	0.273581	1
EX_HSE	hydrogen selenide[e] <=>		TRUE	0	0.273581	1
EX_SEO	selenite[e] <=>		TRUE	0	0.273581	1
EX_SER	L-serine[e] <=>		TRUE	-10	0.273581	1
EX_SPMN	spermidine[e] <=>		TRUE	-0.121654	0	0
EX_S	sulfur[e] <=>		TRUE	9.04867	0.273581	1
EX_THF	THF[e] <=>		TRUE	-0.0161139	0	0
EX_THR	L-threonine[e] <=>		TRUE	-4.20287	0	0
EX_THY	thymidine[e] <=>		TRUE	-0.00534221	0.273581	1
EX_TREH	trehalose[e] <=>		TRUE	0	0.273581	1
EX_TRP	L-tryptophan[e] <=>		TRUE	-0.0186493	0	0
EX_TYR	L-tyrosine[e] <=>		TRUE	-0.174727	0	0
EX_URI	uridine[e] <=>		TRUE	-10	0.273581	1
EX_VAL	L-valine[e] <=>		TRUE	-0.204179	0	0
SP_SO	=> superoxide[c]	spontaneous	TRUE	0	0.273581	1
SP_QR	ubiquinol[c] => ubiquinone[c] + 2 H+[c]	spontaneous	TRUE	0	0.273581	1
SP_H2O2	2 hydrogen peroxide[c] => 2 H2O[c] + oxygen[c]	spontaneous	TRUE	0	0.273581	1
SPON_PGLT	=> 2-phosphoglycolate[c]	spontaneous	TRUE	104.95	0.273581	1
SPON_FADH	FADH[c] => FAD[c] + 2 H+[c]	spontaneous	TRUE	0	0.273581	1

## Sheet: SGD
Using the Cobra command singleGeneDeletion (by FBA)
Transposon mutants are as described by Lin et al 2012: https://doi.org/10.1371/journal.pone.0047532
						Correct Call
NAME	gRate	gRatio	isEssential	REDUNDANCIES	hasTn	Nonessential	Essential	Note		Nonessential	Essential
BB_0002	0.273581	1	0	BB_0620 or BB_0002	1	-1	0	(in both)	Total	85	66
BB_0005	0	0	1	BB_0005	0	1	0		with Tn	33	6
BB_0014	0.273581	1	0	BB_0239 or BB_0791 or BB_0014 or BB_0015	0	0	0	(in any of them)	without Tn*	54	60
BB_0015	0.273581	1	0	BB_0239 or BB_0791 or BB_0014 or BB_0015	0	0	0	(in any of them)	% mutable	38.8235	9.09091
BB_0020	0.273581	1	0	BB_0020	0	0	0
BB_0026	0	0	1	BB_0026	0	1	0
BB_0037	0	0	1	BB_0037	0	1	0		* note that the transposon library isn't saturated and so the absence of a Tn doesn't confirm nonessentiality. The presence of a Tn does suggest nonessentiality.
BB_0055	0.273581	1	0	BB_0055 or BB_0056	0	0	0
BB_0056	0.273581	1	0	BB_0055 or BB_0056	0	0	0
BB_0057	0	0	1	BB_0057	0	1	0
BB_0064	0	0	1	BB_0064	0	1	0
BB_0084	0.273581	1	0	BB_0084	0	0	0		39% of predicted nonessentials are mutable, and 9% of predicted essentials.
BB_0087	0.273581	1	0	BB_0087	0	0	0
BB_0088	0.273581	1	0	BB_0088	1	-1	0
BB_0100	0	0	1	BB_0100	0	1	0
BB_0101	0.273581	1	0	BB_0101	0	0	0
BB_0103	0.273581	1	0	BB_0103	0	0	0
BB_0119	0	0	1	BB_0119	0	1	0
BB_0120	0	0	1	BB_0120	0	1	0
BB_0128	0.273581	1	0	BB_0417 or BB_0128 or BB_0571 or BB_0819	0	0	0	(in any of them)
BB_0135	0	0	1	BB_0135	0	1	0
BB_0136	0.273581	1	0	BB_0136 or BB_0718	0	0	0	(in either)
BB_0137	0.273581	1	0	BB_0137	0	0	0
BB_0151	0.273581	1	0	BB_0151	0	0	0
BB_0152	0.273581	1	0	BB_0152	0	0	0
BB_0153	0.273581	1	0	BB_0153	1	-1	0
BB_0160	0	0	1	BB_0160	0	1	0
BB_0166	0.273581	1	0	BB_0166	1	-1	0
BB_0198	0.273581	1	0	BB_0198	1	-1	0
BB_0200	0	0	1	BB_0200	0	1	0
BB_0201	0	0	1	BB_0201	0	1	0
BB_0207	0	0	1	BB_0207	0	1	0
BB_0220	0	0	1	BB_0220	0	1	0
BB_0222	0.273581	1	0	BB_0222	0	0	0
BB_0226	0	0	1	BB_0226	0	1	0
BB_0235	0.273581	1	0	BB_0235	0	0	0
BB_0239	0.273581	1	0	BB_0239	0	0	0
BB_0241	0.273581	1	0	BB_0241	1	-1	0
BB_0243	0.273581	1	0	BB_0243	1	-1	0
BB_0247	0.273581	1	0	BB_0247	1	-1	0
BB_0249	0	0	1	BB_0249	0	1	0
BB_0251	0	0	1	BB_0251	0	1	0
BB_0258	0	0	1	BB_0258	0	1	0
BB_0303	0	0	1	BB_0303	0	1	0
BB_0304	0	0	1	BB_0304	0	1	0
BB_0311	0	0	1	BB_0311	0	1	0
BB_0314	0	0	1	BB_0314	0	1	0
BB_0327	0	0	1	BB_0327	0	1	0
BB_0337	0	0	1	BB_0337	0	1	0
BB_0341	0.273581	1	0	BB_0341 or BB_0342	0	0	0	(in either)
BB_0342	0.273581	1	0	BB_0341 or BB_0342 or BB_0343	0	0	0	(in any of them)
BB_0343	0.273581	1	0	BB_0341 or BB_0342 or BB_0343	0	0	0	(in any of them)
BB_0348	0.273581	1	0	BB_0348	0	0	0
BB_0363	0.273581	1	0	BB_0363	1	-1	0
BB_0364	0.273581	1	0	BB_0364	0	0	0
BB_0368	0.273581	1	0	BB_0368	1	-1	0
BB_0370	0	0	1	BB_0370	0	1	0
BB_0371	0	0	1	BB_0371	0	1	0
BB_0372	0	0	1	BB_0372	0	1	0
BB_0375	0.273581	1	0	BB_0375 or BB_0588 or BB_I06	1	-1	0	(0588 only)
BB_0376	0	0	1	BB_0376	0	1	0
BB_0377	0	0	1	BB_0377	1	0	1	3 Tn insertions. May be essential for waste handling in the model, where AI2 would just diffuse out of a real cell.
BB_0402	0	0	1	BB_0402	0	1	0
BB_0407	0.273581	1	0	BB_0407	0	0	0
BB_0417	0	0	1	BB_0417 or BB_0128 or BB_0571 or BB_0819	0	1	0	(in any of them)
BB_0419	0.273581	1	0	BB_0419	1	-1	0
BB_0421	0.273581	1	0	BB_0421	1	-1	0
BB_0426	0	0	1	BB_0426	0	1	0
BB_0444	0	0	1	BB_0444	0	1	0
BB_0445	0.273581	1	0	BB_0445	0	0	0
BB_0446	0	0	1	BB_0446	0	1	0
BB_0454	0	0	1	BB_0454	0	1	0
BB_0463	0.273581	1	0	BB_0463	1	-1	0
BB_0472	0	0	1	BB_0472	0	1	0
BB_0513	0.273581	1	0	BB_0513 or BB_0514	0	0	0
BB_0514	0.273581	1	0	BB_0513 or BB_0514	0	0	0
BB_0515	0.273581	1	0	BB_0515	0	0	0
BB_0522	0.273581	1	0	BB_0522	1	-1	0
BB_0524	0.273581	1	0	BB_0524	1	-1	0
BB_0527	0	0	1	BB_0527	1	0	1	insertion ratio 0.97: Tn right at the end of the gene
BB_0528	0.273581	1	0	BB_0528	1	-1	0
BB_0533	0.273581	1	0	BB_0533	0	0	0
BB_0544	0.273581	1	0	BB_0544	0	0	0
BB_0547	0	0	1	BB_0547	0	1	0
BB_0561	0.273581	1	0	BB_0561	0	0	0
BB_0571	0.273581	1	0	BB_0417 or BB_0128 or BB_0571 or BB_0819	0	0	0	(in any of them)
BB_0572	0	0	1	BB_0572	0	1	0
BB_0575	0.273581	1	0	BB_0575	0	0	0
BB_0585	0	0	1	BB_0585	1	0	1	insertion ratio 0.99: Tn right at the end of the gene
BB_0587	0	0	1	BB_0587	0	1	0
BB_0588	0.273581	1	0	BB_0375 or BB_0588 or BB_I06	1	-1	0	(0588 only)
BB_0589	0.273581	1	0	BB_0589	0	0	0
BB_0593	0.273581	1	0	BB_0593	0	0	0
BB_0594	0	0	1	BB_0594	0	1	0
BB_0598	0	0	1	BB_0598	0	1	0
BB_0599	0	0	1	BB_0599	0	1	0
BB_0601	0	0	1	BB_0601	0	1	0
BB_0605	0	0	1	BB_0605	1	0	1	5 insertions. This must just be incorrect in the model.
BB_0618	0.273581	1	0	BB_0618	1	-1	0
BB_0619	0.273581	1	0	BB_0619	0	0	0
BB_0620	0.273581	1	0	BB_0620 or BB_0002	1	-1	0	(in both)
BB_0622	0.273581	1	0	BB_0622	0	0	0
BB_0625	0.273581	1	0	BB_0625 or BB_0666	0	0	0	(in either)
BB_0630	0.273581	1	0	BB_0630	1	-1	0
BB_0635	0.273581	1	0	BB_0635	0	0	0
BB_0636	0.273581	1	0	BB_0636	0	0	0
BB_0644	0.273581	1	0	BB_0644	0	0	0
BB_0657	0.273581	1	0	BB_0657	0	0	0
BB_0658	0	0	1	BB_0658	0	1	0
BB_0659	0	0	1	BB_0659	0	1	0
BB_0666	0.273581	1	0	BB_0625 or BB_0666	0	0	0	(in either)
BB_0676	0.273581	1	0	BB_0676	1	-1	0
BB_0683	0	0	1	BB_0683	0	1	0
BB_0684	0	0	1	BB_0684	0	1	0
BB_0685	0	0	1	BB_0685	0	1	0
BB_0686	0	0	1	BB_0686	0	1	0
BB_0687	0	0	1	BB_0687	0	1	0
BB_0688	0	0	1	BB_0688	0	1	0
BB_0702	0	0	1	BB_0702	0	1	0
BB_0718	0.273581	1	0	BB_0136 or BB_0718	0	0	0	(in either)
BB_0720	0	0	1	BB_0720	0	1	0
BB_0721	0	0	1	BB_0721	0	1	0
BB_0723	0.273581	1	0	BB_0723	1	-1	0
BB_0727	0.273581	1	0	BB_0727	0	0	0
BB_0728	0.170297	0.622473	0	BB_0728	0	0	0
BB_0730	0.273581	1	0	BB_0730	1	-1	0
BB_0732	0	0	1	BB_0732	0	1	0
BB_0734	0.273581	1	0	BB_0734 or BB_T06 or BB_U11	1	-1	0	(in T06)
BB_0738	0	0	1	BB_0738	0	1	0
BB_0767	0	0	1	BB_0767	1	0	1	insertion ratio 0.97: Tn right at the end of the gene
BB_0768	0	0	1	BB_0768	0	1	0
BB_0777	0.273581	1	0	BB_0777	0	0	0
BB_0782	0	0	1	BB_0782	0	1	0
BB_0791	0.273581	1	0	BB_0791	0	0	0
BB_0793	0.273581	1	0	BB_0793	0	0	0
BB_0812	0.273581	1	0	BB_0812	1	-1	0
BB_0817	0	0	1	BB_0817	0	1	0
BB_0819	0.273581	1	0	BB_0417 or BB_0128 or BB_0571 or BB_0819	0	0	0	(in any of them)
BB_0833	0	0	1	BB_0833	0	1	0
BB_0835	0.273581	1	0	BB_0835	0	0	0
BB_0841	0	0	1	BB_0841	1	0	1	2 insertions. In real life, maybe citrulline in growth medium compensates?
BB_0842	0	0	1	BB_0842	0	1	0
BB_A76	0.273581	1	0	BB_A76	0	0	0
BB_B01	0.273581	1	0	BB_B01	1	-1	0
BB_B17	0.273581	1	0	BB_B17	1	-1	0
BB_B18	0.273581	1	0	BB_B18	1	-1	0
BB_E22	0.273581	1	0	BB_E22	1	-1	0
BB_I06	0.273581	1	0	BB_0375 or BB_0588 or BB_I06	0	0	0	(in any of them)
BB_K17	0.273581	1	0	BB_K17	1	-1	0
BB_T06	0.273581	1	0	BB_0734 or BB_T06 or BB_U11	1	-1	0	(in T06)
BB_U11	0.273581	1	0	BB_0734 or BB_T06 or BB_U11	1	-1	0	(in T06)
ATP_gene	0.273581	1	0	ATP_gene
BM_gene	0	0	1	BM_gene
protease	0.273581	1	0	protease
ribosome	0	0	1	ribosome
tRNA_synthase	0	0	1	tRNA_synthase
UK_01	0.273581	1	0	unknown
UK_02	0	0	1	unknown
spontaneous	0.273581	1	0	spontaneous
Transport_01	0.273581	1	0	Transport_01
Transport_02	0.273581	1	0	Transport_02
Transport_03	0.273581	1	0	Transport_03
Transport_04	0.273581	1	0	Transport_04
Transport_05	0.273581	1	0	Transport_05
Transport_06	0	0	1	Transport_06
Transport_07	0.273581	1	0	Transport_07
Transport_08	0	0	1	Transport_08
Transport_09	0.273581	1	0	Transport_09
Transport_10	0	0	1	Transport_10
Transport_11	0.273581	1	0	Transport_11
Transport_12	0	0	1	Transport_12
Transport_13	0.273581	1	0	Transport_13
Transport_14	0	0	1	Transport_14
Transport_15	0.273581	1	0	Transport_15
Transport_16	0.273581	1	0	Transport_16
Transport_17	0	0	1	Transport_17
Transport_18	0	0	1	Transport_18
Transport_19	0.273581	1	0	Transport_19
Transport_20	0.273581	1	0	Transport_20
Transport_21	0	0	1	Transport_21
Transport_22	0.273581	1	0	Transport_22
Transport_23	0	0	1	Transport_23
Transport_24	0	0	1	Transport_24
Transport_25	0.273581	1	0	Transport_25
Transport_26	0.273581	1	0	Transport_26
Transport_27	0.273581	1	0	Transport_27
Transport_28	0.273581	1	0	Transport_28
Transport_29	0	0	1	Transport_29
Transport_30	0.273581	1	0	Transport_30
Transport_31	0.273581	1	0	Transport_31
Transport_32	0.273581	1	0	Transport_32
Transport_33	0	0	1	Transport_33
Transport_34	0.273581	1	0	Transport_34
Transport_35	0	0	1	Transport_35
Transport_36	0.273581	1	0	Transport_36
Transport_37	0.273581	1	0	Transport_37
Transport_38	0.273581	1	0	Transport_38
Transport_39	0.273581	1	0	Transport_39
Transport_40	0.273581	1	0	Transport_40
Transport_41	0.273581	1	0	Transport_41
Transport_42	0	0	1	Transport_42
Transport_43	0	0	1	Transport_43
Transport_44	0	0	1	Transport_44
Transport_45	0.273581	1	0	Transport_45
Transport_46	0.273581	1	0	Transport_46
Transport_47	0	0	1	Transport_47
Transport_48	0.273581	1	0	Transport_48
Transport_49	0.273581	1	0	Transport_49
Transport_50	0.273581	1	0	Transport_50
Transport_51	0	0	1	Transport_51
Transport_52	0	0	1	Transport_52
Transport_53	0.273581	1	0	Transport_53
Transport_54	0.273581	1	0	Transport_54
Transport_55	0	0	1	Transport_55
Transport_56	0.273581	1	0	Transport_56
Transport_57	0.273581	1	0	Transport_57
Transport_58	0.273581	1	0	Transport_58
Transport_59	0.273581	1	0	Transport_59
Transport_60	0.273581	1	0	Transport_60
Transport_61	0.273581	1	0	Transport_61
Transport_62	0	0	1	Transport_62
Transport_63	0.273581	1	0	Transport_63
Transport_64	0.273581	1	0	Transport_64
Transport_65	0	0	1	Transport_65
Transport_66	0.273581	1	0	Transport_66
Transport_67	0	0	1	Transport_67
Transport_68	0	0	1	Transport_68
Transport_69	0	0	1	Transport_69
Transport_70	0	0	1	Transport_70
Transport_71	0.273581	1	0	Transport_71
Transport_72	0.273581	1	0	Transport_72
Transport_73	0.273581	1	0	Transport_73
Transport_74	0.273581	1	0	Transport_74
Transport_75	0.273581	1	0	Transport_75
Transport_76	0	0	1	Transport_76
Transport_77	0.273581	1	0	Transport_77
Transport_78	0	0	1	Transport_78
Transport_79	0	0	1	Transport_79
Transport_80	0.273581	1	0	Transport_80
Transport_81	0.273581	1	0	Transport_81
Transport_82	0	0	1	Transport_82
Transport_83	0	0	1	Transport_83
Transport_84	0.273581	1	0	Transport_84
Transport_85	0	0	1	Transport_85

## Sheet: DGD
Made using COBRA 's doubleGeneDeletion. Growth ratios shown, where 0 is no growth and 1 is growth at the rate of the wild type. Genes which are single-deletion lethal (ie. 0s all the way across) or without defect in double deletion (ie. 1s all the way across) not shown.
	'BB_0020'	'BB_0055'	'BB_0056'	'BB_0084'	'BB_0087'	'BB_0101'	'BB_0136'	'BB_0137'	'BB_0151'	'BB_0152'	'BB_0239'	'BB_0241'	'BB_0341'	'BB_0342'	'BB_0348'	'BB_0368'	'BB_0445'	'BB_0463'	'BB_0513'	'BB_0514'	'BB_0522'	'BB_0544'	'BB_0589'	'BB_0593'	'BB_0622'	'BB_0635'	'BB_0676'	'BB_0718'	'BB_0728'	'BB_0777'	'BB_0791'	'BB_0812'	'BB_A76'	'BB_B01'	'BB_B17'	'BB_B18'	'BB_E22'	'spontaneous'	'Transport_07'	'Transport_09'	'Transport_19'	'Transport_22'	'Transport_26'	'Transport_27'	'Transport_28'	'Transport_34'	'Transport_36'	'Transport_37'	'Transport_38'
'BB_0020'	1	1	1	1	1	1	1	1	1	1	1	1	1	1	1	1	1	1	1	1	1	1	1	1	1	1	0.95446	1	0.622473	1	1	1	1	1	1	1	1	0.95446	1	1	1	1	0	1	1	1	1	0.95446	1
'BB_0055'	1	1	0	1	1	1	1	1	1	1	1	1	1	1	1	1	1	1	1	1	1	1	1	1	1	1	1	1	0.622473	1	1	1	1	1	1	1	1	1	1	1	1	1	1	1	1	1	1	1	1
'BB_0056'	1	0	1	1	1	1	1	1	1	1	1	1	1	1	1	1	1	1	1	1	1	1	1	1	1	1	1	1	0.622473	1	1	1	1	1	1	1	1	1	1	1	1	1	1	1	1	1	1	1	1
'BB_0084'	1	1	1	1	1	1	1	1	1	1	1	1	1	1	1	1	1	1	1	1	1	1	1	1	1	1	1	1	0.622473	1	1	1	1	1	1	1	1	1	0	1	1	1	1	1	1	1	1	1	1
'BB_0087'	1	1	1	1	1	1	1	1	1	1	1	1	1	1	1	1	1	1	1	1	1	1	1	1	1	1	1	1	0.622473	1	1	1	1	1	1	1	1	1	1	1	0	1	1	1	1	1	1	1	1
'BB_0101'	1	1	1	1	1	1	1	1	1	1	1	1	1	1	1	1	1	1	1	1	1	1	1	1	1	1	1	1	0.622473	1	1	1	1	1	1	1	1	1	1	1	1	1	1	1	1	0	1	1	1
'BB_0136'	1	1	1	1	1	1	1	1	1	1	1	1	1	1	1	1	1	1	1	1	1	1	1	1	1	1	1	0	0.622473	1	1	1	1	1	1	1	1	1	1	1	1	1	1	1	1	1	1	1	1
'BB_0137'	1	1	1	1	1	1	1	1	1	1	1	1	1	1	1	1	1	1	1	1	1	1	1	0	1	1	1	1	0.622473	1	1	1	1	1	1	1	1	1	1	1	1	1	1	1	1	1	1	1	1
'BB_0151'	1	1	1	1	1	1	1	1	1	1	1	1	1	1	0.824016	1	1	1	1	1	1	1	1	1	1	1	1	1	0	1	1	1	1	1	1	1	1	1	1	1	0	1	1	1	1	1	1	1	1
'BB_0152'	1	1	1	1	1	1	1	1	1	1	1	1	1	1	0.824016	1	1	1	1	1	1	1	1	1	1	1	1	1	0	1	1	1	1	1	1	1	1	1	1	1	0	1	1	1	1	1	1	1	1
'BB_0239'	1	1	1	1	1	1	1	1	1	1	1	1	1	1	1	1	1	1	1	1	1	1	1	1	1	1	1	1	0.622473	1	1	1	1	1	0	0	1	1	1	1	1	1	1	1	1	1	1	1	1
'BB_0241'	1	1	1	1	1	1	1	1	1	1	1	1	1	1	1	0	0	1	1	1	1	1	1	1	1	1	1	1	0.622473	1	1	1	1	1	1	1	1	1	1	1	1	1	1	1	1	1	1	1	1
'BB_0341'	1	1	1	1	1	1	1	1	1	1	1	1	1	0	1	1	1	1	1	1	1	1	1	1	1	1	1	1	0.622473	1	1	1	1	1	1	1	1	1	1	1	1	1	1	1	1	1	1	1	1
'BB_0342'	1	1	1	1	1	1	1	1	1	1	1	1	0	1	1	1	1	1	1	1	1	1	1	1	1	1	1	1	0.622473	1	1	1	1	1	1	1	1	1	1	1	1	1	1	1	1	1	1	1	1
'BB_0348'	1	1	1	1	1	1	1	1	0.824016	0.824016	1	1	1	1	1	1	1	0	1	1	1	1	0.824016	1	0.781262	1	1	1	0.622473	1	1	1	1	0.781262	1	1	1	1	1	1	1	1	1	1	1	1	1	1	1
'BB_0368'	1	1	1	1	1	1	1	1	1	1	1	0	1	1	1	1	1	1	1	1	1	1	1	1	1	1	1	1	0.622473	1	1	1	1	1	1	1	1	1	1	1	1	1	1	1	1	1	0	1	1
'BB_0445'	1	1	1	1	1	1	1	1	1	1	1	0	1	1	1	1	1	0.803112	1	1	1	1	1	1	0.315605	1	1	1	0.622473	1	1	1	1	0.315605	1	1	1	1	1	1	1	1	1	1	1	1	0	1	1
'BB_0463'	1	1	1	1	1	1	1	1	1	1	1	1	1	1	0	1	0.803112	1	1	1	1	1	1	1	1	1	1	1	0.622473	1	1	1	1	1	1	1	1	1	1	1	1	1	1	1	1	1	1	1	1
'BB_0513'	1	1	1	1	1	1	1	1	1	1	1	1	1	1	1	1	1	1	1	0	1	1	1	1	1	1	1	1	0.622473	1	1	1	1	1	1	1	1	1	1	1	1	1	1	1	1	1	1	1	1
'BB_0514'	1	1	1	1	1	1	1	1	1	1	1	1	1	1	1	1	1	1	0	1	1	1	1	1	1	1	1	1	0.622473	1	1	1	1	1	1	1	1	1	1	1	1	1	1	1	1	1	1	1	1
'BB_0522'	1	1	1	1	1	1	1	1	1	1	1	1	1	1	1	1	1	1	1	1	1	1	1	1	1	1	1	1	0.622473	1	1	1	1	1	1	1	1	1	1	1	1	1	1	1	1	1	1	1	1
'BB_0544'	1	1	1	1	1	1	1	1	1	1	1	1	1	1	1	1	1	1	1	1	1	1	1	1	1	1	1	1	0.622473	1	1	1	1	1	1	1	1	1	1	1	1	1	1	1	1	1	1	1	0
'BB_0589'	1	1	1	1	1	1	1	1	1	1	1	1	1	1	0.824016	1	1	1	1	1	1	1	1	1	1	1	1	1	0	1	1	1	1	1	1	1	1	1	1	1	0	1	1	1	1	1	1	1	1
'BB_0593'	1	1	1	1	1	1	1	0	1	1	1	1	1	1	1	1	1	1	1	1	1	1	1	1	1	1	1	1	0.622473	1	1	1	1	1	1	1	1	1	1	1	1	1	1	1	1	1	1	1	1
'BB_0622'	1	1	1	1	1	1	1	1	1	1	1	1	1	1	0.781262	1	0.315605	1	1	1	1	1	1	1	1	1	1	1	0.622473	1	1	1	1	1	1	1	1	1	1	1	1	1	1	1	1	1	1	1	1
'BB_0635'	1	1	1	1	1	1	1	1	1	1	1	1	1	1	1	1	1	1	1	1	1	1	1	1	1	1	1	1	0.622473	1	1	1	1	1	1	1	1	1	1	1	1	1	1	1	1	1	1	1	1
'BB_0676'	0.95446	1	1	1	1	1	1	1	1	1	1	1	1	1	1	1	1	1	1	1	1	1	1	1	1	1	1	1	0.622473	1	1	1	1	1	1	1	1	1	1	1	1	1	1	1	1	1	1	1	1
'BB_0718'	1	1	1	1	1	1	0	1	1	1	1	1	1	1	1	1	1	1	1	1	1	1	1	1	1	1	1	1	0.622473	1	1	1	1	1	1	1	1	1	1	1	1	1	1	1	1	1	1	1	1
'BB_0728'	0.622473	0.622473	0.622473	0.622473	0.622473	0.622473	0.622473	0.622473	0	0	0.622473	0.622473	0.622473	0.622473	0.622473	0.622473	0.622473	0.622473	0.622473	0.622473	0.622473	0.622473	0	0.622473	0.622473	0.622473	0.622473	0.622473	0.622473	0.622473	0.622473	0.622473	0.622473	0.622473	0.622473	0.622473	0.622473	0.622473	0.622473	0.622473	0	0	0.622473	0.622473	0.622473	0.622473	0.622473	0.622473	0.622473
'BB_0777'	1	1	1	1	1	1	1	1	1	1	1	1	1	1	1	1	1	1	1	1	1	1	1	1	1	1	1	1	0.622473	1	1	1	1	1	1	1	1	1	1	1	1	1	1	1	1	1	1	1	0
'BB_0791'	1	1	1	1	1	1	1	1	1	1	1	1	1	1	1	1	1	1	1	1	1	1	1	1	1	1	1	1	0.622473	1	1	1	0	1	1	1	1	1	1	1	1	1	1	1	0	1	1	1	1
'BB_0812'	1	1	1	1	1	1	1	1	1	1	1	1	1	1	1	1	1	1	1	1	1	1	1	1	1	1	1	1	0.622473	1	1	1	1	1	1	1	1	1	1	1	1	1	1	1	1	1	1	1	1
'BB_A76'	1	1	1	1	1	1	1	1	1	1	1	1	1	1	1	1	1	1	1	1	1	1	1	1	1	1	1	1	0.622473	1	0	1	1	1	1	1	1	1	1	1	1	1	1	1	1	1	1	1	1
'BB_B01'	1	1	1	1	1	1	1	1	1	1	1	1	1	1	0.781262	1	0.315605	1	1	1	1	1	1	1	1	1	1	1	0.622473	1	1	1	1	1	1	1	1	1	1	1	1	1	1	1	1	1	1	1	1
'BB_B17'	1	1	1	1	1	1	1	1	1	1	0	1	1	1	1	1	1	1	1	1	1	1	1	1	1	1	1	1	0.622473	1	1	1	1	1	1	1	1	1	1	1	1	1	1	1	1	1	1	1	1
'BB_B18'	1	1	1	1	1	1	1	1	1	1	0	1	1	1	1	1	1	1	1	1	1	1	1	1	1	1	1	1	0.622473	1	1	1	1	1	1	1	1	1	1	1	1	1	1	1	1	1	1	1	1
'BB_E22'	1	1	1	1	1	1	1	1	1	1	1	1	1	1	1	1	1	1	1	1	1	1	1	1	1	1	1	1	0.622473	1	1	1	1	1	1	1	1	1	1	1	1	1	1	1	1	1	1	1	1
'spontaneous'	0.95446	1	1	1	1	1	1	1	1	1	1	1	1	1	1	1	1	1	1	1	1	1	1	1	1	1	1	1	0.622473	1	1	1	1	1	1	1	1	1	1	1	1	1	1	1	1	1	1	1	1
'Transport_07'	1	1	1	0	1	1	1	1	1	1	1	1	1	1	1	1	1	1	1	1	1	1	1	1	1	1	1	1	0.622473	1	1	1	1	1	1	1	1	1	1	1	1	1	1	1	1	1	1	1	1
'Transport_09'	1	1	1	1	1	1	1	1	1	1	1	1	1	1	1	1	1	1	1	1	1	1	1	1	1	1	1	1	0.622473	1	1	1	1	1	1	1	1	1	1	1	1	1	1	1	1	0	1	1	1
'Transport_19'	1	1	1	1	0	1	1	1	0	0	1	1	1	1	1	1	1	1	1	1	1	1	0	1	1	1	1	1	0	1	1	1	1	1	1	1	1	1	1	1	1	1	1	1	1	1	1	1	1
'Transport_22'	1	1	1	1	1	1	1	1	1	1	1	1	1	1	1	1	1	1	1	1	1	1	1	1	1	1	1	1	0	1	1	1	1	1	1	1	1	1	1	1	1	1	1	1	1	1	1	1	1
'Transport_26'	0	1	1	1	1	1	1	1	1	1	1	1	1	1	1	1	1	1	1	1	1	1	1	1	1	1	1	1	0.622473	1	1	1	1	1	1	1	1	1	1	1	1	1	1	1	1	1	1	1	1
'Transport_27'	1	1	1	1	1	1	1	1	1	1	1	1	1	1	1	1	1	1	1	1	1	1	1	1	1	1	1	1	0.622473	1	1	1	1	1	1	1	1	1	1	1	1	1	1	1	1	1	1	1	1
'Transport_28'	1	1	1	1	1	1	1	1	1	1	1	1	1	1	1	1	1	1	1	1	1	1	1	1	1	1	1	1	0.622473	1	0	1	1	1	1	1	1	1	1	1	1	1	1	1	1	1	1	1	1
'Transport_34'	1	1	1	1	1	0	1	1	1	1	1	1	1	1	1	1	1	1	1	1	1	1	1	1	1	1	1	1	0.622473	1	1	1	1	1	1	1	1	1	1	0	1	1	1	1	1	1	1	1	1
'Transport_36'	1	1	1	1	1	1	1	1	1	1	1	1	1	1	1	0	0	1	1	1	1	1	1	1	1	1	1	1	0.622473	1	1	1	1	1	1	1	1	1	1	1	1	1	1	1	1	1	1	1	1
'Transport_37'	0.95446	1	1	1	1	1	1	1	1	1	1	1	1	1	1	1	1	1	1	1	1	1	1	1	1	1	1	1	0.622473	1	1	1	1	1	1	1	1	1	1	1	1	1	1	1	1	1	1	1	1
'Transport_38'	1	1	1	1	1	1	1	1	1	1	1	1	1	1	1	1	1	1	1	1	1	0	1	1	1	1	1	1	0.622473	0	1	1	1	1	1	1	1	1	1	1	1	1	1	1	1	1	1	1	1
'Transport_50'	1	1	1	1	1	1	1	1	1	1	1	1	1	1	1	1	1	1	1	1	1	1	1	1	1	1	1	1	0.622473	1	1	1	1	1	1	1	1	1	1	1	0	1	1	1	1	1	1	1	1
'Transport_57'	1	1	1	1	1	1	1	1	1	1	1	1	1	1	1	1	1	1	1	1	1	1	1	1	1	1	1	1	0.622473	1	1	1	1	1	1	1	1	1	1	1	1	1	1	1	1	1	1	1	1
'Transport_58'	1	1	1	1	1	1	1	1	1	1	1	1	1	1	1	1	1	1	1	1	1	1	1	1	1	1	1	1	0.622473	1	1	1	1	1	1	1	1	1	1	1	0.497321	1	1	1	1	1	1	1	1
'Transport_59'	1	1	1	1	1	1	1	1	1	1	1	1	1	1	1	1	1	1	1	1	0	0	1	1	1	0	1	1	0.622473	1	1	1	1	1	1	1	0	1	1	1	1	1	1	1	1	1	1	1	1
'Transport_63'	1	1	1	1	1	1	1	1	1	1	1	1	1	1	1	1	1	1	1	1	1	1	1	1	1	1	1	1	0.622473	1	1	0	1	1	1	1	1	1	1	1	1	1	1	1	1	1	1	1	1
'Transport_64'	1	1	1	1	1	1	1	1	1	1	1	1	1	1	1	1	1	1	1	1	1	1	1	1	1	1	1	1	0.622473	1	1	1	1	1	1	1	1	1	1	1	1	1	1	1	1	1	1	1	1
'Transport_75'	1	1	1	1	1	1	1	1	1	1	1	1	1	1	1	1	1	1	1	1	1	1	1	1	1	1	1	1	0.622473	1	1	1	1	1	1	1	1	1	1	1	1	1	1	0	1	1	1	1	1
'Transport_80'	1	1	1	1	1	1	1	1	1	1	1	1	1	1	1	1	1	1	1	1	1	1	1	1	1	1	1	1	0.622473	1	1	1	0	1	1	1	1	1	1	1	1	1	1	1	0	1	1	1	1
'Transport_84'	1	1	1	1	1	1	1	1	1	1	1	1	1	1	1	1	1	1	1	1	1	1	1	1	1	1	1	1	0	1	1	1	1	1	1	1	1	1	1	1	1	0	1	1	1	1	1	1	1
[truncated: 9 more columns]
